# Supplementary material for: Tlr2/4 Double Knockout Attenuates the Degeneration of Primary Auditory Neurons: Potential Mechanisms From Transcriptomic Perspectives
Source: Front Cell Dev Biol. 2021 Oct 25;9:750271. doi: 10.3389/fcell.2021.750271 (PMC8573328; doi:10.3389/fcell.2021.750271)
Supplement: Supplementary file 2 [file Table_1.XLS]

## Sheet: D30 VS. CON
GeneName	ENTREZ	log2FoldChange	pValue	MeanTPMTreat	MeanTPMCon
Ocm	18261	-5.7608	8.13e-43	4.95612	268.73
Gatad2b	229542	1.75777	1.77e-26	17.6771	5.22719
Gm5737	436008	-3.83443	4.41e-25	1.1042	15.7516
Slc26a5	80979	-5.27896	1.23e-17	0.095095	3.69219
Cep41	83922	2.30915	2.48e-17	120.825	24.3799
Tspan8	216350	1.56279	5.64e-17	266.728	90.2864
Serpina3n	20716	3.74224	3.71e-16	44.5542	3.32936
Mmp13	17386	-1.87526	1.51e-15	16.1898	59.3953
Gm4869	231836	5.3693	2.04e-14	2.53936	0.0614333
Cckbr	12426	3.57133	3.74e-14	3.02217	0.254239
Tnfrsf12a	27279	1.5921	4.05e-14	168.661	55.9429
Lox	16948	1.32894	6.81e-14	107.378	42.7429
Sprr1a	20753	4.38678	8.95e-14	28.0021	1.33856
Fcrls	80891	1.90347	2.17e-13	32.3709	8.65273
Ndst3	83398	1.54377	3.43e-13	9.05228	3.10482
Atf3	11910	1.73558	7.67e-13	54.5111	16.369
Tmprss3	140765	1.65553	2.9e-12	88.7646	28.1757
Ccl7	20306	3.62107	3.56e-11	26.2725	2.13526
Mal2	105853	1.63722	4e-11	72.8938	23.4336
Bcam	57278	1.42069	8.6e-11	374.343	139.83
Sdr16c5	242285	3.22407	3.49e-10	18.7341	2.00489
C4b	12268	1.51156	3.53e-10	112.495	39.4556
Tacstd2	56753	1.96336	7.84e-10	26.9375	6.90757
Slc19a2	116914	1.22749	2.08e-09	12.6366	5.39658
Spsb2	14794	-1.3494	3.71e-09	9.50231	24.2124
Ceacam16	330483	1.30634	3.99e-09	1540.45	622.873
Ptar1	72351	1.73557	5.7e-09	7.65189	2.29779
Gna14	14675	1.01592	8.78e-09	35.01	17.3129
Sost	74499	-0.927342	1.02e-08	22.5867	42.9547
Loxl4	67573	2.06867	1.06e-08	5.2323	1.24727
Mepe	94111	-1.48987	1.08e-08	25.4587	71.5044
Gm6977	629471	15.5537	1.11e-08	4.80981	0.0001
A530016L24Rik	319942	-3.77758	1.2e-08	0.112384	1.54123
Hbegf	15200	1.55663	1.72e-08	16.1108	5.47676
Wnt7b	22422	0.998711	2.35e-08	26.8579	13.441
Cndp1	338403	1.28273	2.48e-08	16.3448	6.718
Prrg4	228413	1.63283	2.69e-08	14.9587	4.82349
Cldn9	56863	1.177	2.72e-08	291.478	128.912
Atp7a	11977	1.29886	2.74e-08	12.5431	5.09813
Tmem72	319776	1.06694	2.79e-08	4.08972	1.95214
Gap43	14432	2.14654	3.46e-08	16.8948	3.81575
Plce1	74055	0.869675	4.35e-08	23.3417	12.7742
Hsd17b6	27400	1.80174	4.86e-08	52.0487	14.9291
Ccdc184	239650	-1.15451	6.83e-08	4.34213	9.66596
Hspb1	15507	1.1743	7.77e-08	391.419	173.438
Gprin3	243385	1.39531	9.14e-08	4.38328	1.66636
Cib2	56506	-0.811455	9.52e-08	61.9324	108.69
Syne2	319565	0.803854	1.01e-07	63.1307	36.1624
Stat3	20848	0.805648	1.07e-07	96.2681	55.0755
Resp18	19711	-0.842809	1.16e-07	74.1809	133.046
Gadd45a	13197	1.1915	1.52e-07	67.5316	29.5686
Tmem184a	231832	1.45603	1.69e-07	29.8735	10.8888
Osmr	18414	1.53844	1.91e-07	28.6407	9.85981
Socs3	12702	1.21276	2.2e-07	40.6137	17.5225
Tmbim1	69660	0.61236	2.69e-07	48.4748	31.7086
Car7	12354	-1.02756	2.72e-07	11.2087	22.8497
Greb1	268527	1.62111	3.03e-07	4.79436	1.55857
Scd1	20249	1.09837	3.23e-07	417.869	195.163
Cdc42se1	57912	-0.799665	3.31e-07	32.1167	55.9055
Gm9825	100040661	-3.89559	3.95e-07	1.76535	26.2736
Bmp6	12161	1.10314	4.04e-07	111.447	51.8788
Nos1	18125	1.23893	4.35e-07	35.2326	14.9276
P2rx2	231602	1.31812	4.89e-07	141.727	56.8408
Sbno2	216161	1.03328	5.12e-07	47.8038	23.3569
Arap2	212285	0.637884	5.2e-07	26.8694	17.2678
Fbn2	14119	1.24011	5.23e-07	3.24454	1.37355
C4bp	12269	7.11751	5.39e-07	1.32021	0.00950733
Cdsn	386463	3.19056	5.46e-07	2.56138	0.280556
Tnfrsf11b	18383	1.28431	5.51e-07	168.34	69.1147
Erbin	59079	0.950803	5.52e-07	81.8947	42.3678
Tm4sf1	17112	0.902254	5.73e-07	210.197	112.466
Ckmt1	12716	-0.951693	5.9e-07	78.155	151.163
C4a	625018	0.713399	6.16e-07	5.89423	3.59478
Fam57b	68952	-0.914923	6.24e-07	52.693	99.351
Tmod2	50876	1.15316	7.15e-07	63.4436	28.5268
Vgf	381677	2.11626	7.38e-07	9.95482	2.29601
Slc9a3r1	26941	0.962479	9.1e-07	179.835	92.287
Itga7	16404	1.12113	9.14e-07	20.7172	9.52439
Krt8	16691	1.44355	9.34e-07	66.6473	24.5036
Rtn2	20167	-0.764815	1.03e-06	27.5499	46.8114
Chac1	69065	1.37178	1.18e-06	8.91849	3.44624
Twf1	19230	0.937531	1.26e-06	180.59	94.2905
Tmem87a	211499	0.790128	1.28e-06	45.2395	26.1617
Vstm2l	277432	-0.943988	1.43e-06	84.3836	162.34
Ucn2	171530	3.54477	1.45e-06	2.1726	0.186165
Macc1	238455	1.38627	1.45e-06	4.98575	1.90731
Sel1l3	231238	0.899366	1.62e-06	27.7692	14.8877
Chgb	12653	-0.826545	1.63e-06	96.5479	171.221
Clu	12759	0.87398	1.76e-06	1935.04	1055.83
Rnpepl1	108657	-0.673953	1.78e-06	22.7315	36.2667
Sdc4	20971	0.782431	2.02e-06	233.487	135.746
Mansc4	545893	1.69236	2.27e-06	21.4936	6.65056
Tlr3	142980	1.06921	2.38e-06	30.9607	14.7553
Retnla	57262	-15.5958	2.55e-06	0.0001	4.95238
Crlf1	12931	1.92471	2.66e-06	14.9912	3.94857
Rhpn2	52428	0.930879	2.78e-06	57.0026	29.9001
Shd	20420	-0.883619	3.08e-06	13.8085	25.4766
Lif	16878	2.02392	3.36e-06	3.79081	0.932117
Lrrc52	240899	-2.29646	3.42e-06	0.983758	4.83271
Bglap2	12097	-1.45423	3.55e-06	78.9606	216.361
Ddr1	12305	0.888057	3.57e-06	84.2441	45.5205
Ptprn	19275	0.744556	3.64e-06	48.4943	28.9439
Alg10b	380959	0.828116	3.81e-06	26.5971	14.9812
Suco	226551	1.22492	3.99e-06	77.1465	33.0049
Fblim1	74202	0.793903	4.9e-06	43.1368	24.8805
Fads2	56473	0.797126	5.23e-06	92.8795	53.4516
Lad1	16763	1.21935	5.27e-06	16.6665	7.15788
Pgm5	226041	1.31676	5.46e-06	106.679	42.8248
Chst1	76969	1.15468	5.52e-06	13.4087	6.02275
Hspa1a	193740	1.18921	5.53e-06	30.595	13.4172
Phlda1	21664	0.853656	5.67e-06	65.3093	36.1409
Spink5	72432	6.15362	5.75e-06	1.16086	0.0163063
Lgi4	243914	1.18365	5.81e-06	37.6904	16.5927
Igkv1-117	16098	1.47691	5.94e-06	36.0267	12.9429
Cdh19	227485	0.886737	6.21e-06	28.6569	15.4987
Tmem211	333048	2.95051	6.26e-06	2.50081	0.323512
Cdh22	104010	-0.975266	6.75e-06	2.47005	4.85612
Pof1b	69693	1.48236	7.21e-06	10.5596	3.77931
Dsp	109620	1.00712	7.43e-06	9.74627	4.84915
Ccdc155	384619	-0.909895	7.53e-06	3.96129	7.4429
Irf6	54139	0.924044	7.65e-06	60.2617	31.7597
Scrt1	170729	-0.831184	7.86e-06	48.4017	86.1137
Fam46b	100342	1.10857	8.01e-06	11.2895	5.23556
Lnpep	240028	1.29994	8.13e-06	21.1298	8.58171
Cfd	11537	-5.72652	8.32e-06	0.147975	7.8351
Ppp1r17	19051	-2.75483	8.5e-06	0.442625	2.9876
Osbp2	74309	-0.860429	8.69e-06	10.5415	19.1389
B4galnt3	330406	1.09647	9.17e-06	15.227	7.12104
Itpr2	16439	0.689349	9.74e-06	10.8009	6.69798
Rbp7	63954	1.75523	9.76e-06	89.7773	26.5943
6430571L13Rik	235599	-0.930604	9.96e-06	5.16507	9.845
Bglap3	12095	-1.24131	1.03e-05	25.3795	60.0005
A830039N20Rik	268723	-0.832505	1.04e-05	14.0111	24.9506
C530008M17Rik	320827	0.938941	1.07e-05	24.2971	12.6737
Cacnb3	12297	-0.590938	1.08e-05	38.1318	57.435
Dnajc3	100037258	0.781351	1.09e-05	137.758	80.1506
Scnn1b	20277	0.960189	1.14e-05	18.51	9.51396
Olfr1372-ps1	257871	0.494795	1.19e-05	29.9087	21.2251
Lap3	66988	0.774762	1.2e-05	89.0111	52.0256
Ky	16716	-1.41316	1.31e-05	0.619835	1.65074
Hipk2	15258	1.25126	1.32e-05	15.1112	6.34793
Otud3	73162	0.928827	1.43e-05	24.9221	13.0912
Thnsl1	208967	0.901768	1.43e-05	8.13836	4.3559
Kcnj10	16513	0.905003	1.46e-05	126.442	67.5243
Hist1h1c	50708	0.911961	1.55e-05	200.805	106.72
Dapk1	69635	0.902136	1.61e-05	21.814	11.6725
Ttll4	67534	0.681367	1.62e-05	10.1005	6.29843
Rbpms	19663	0.780443	1.69e-05	32.8631	19.1325
Pigc	67292	1.05662	1.7e-05	18.2094	8.75428
Muc15	269328	1.34088	1.84e-05	25.657	10.1289
Ccdc74a	72315	-0.923018	1.85e-05	12.4144	23.5387
Mtmr4	170749	0.804343	1.86e-05	40.8099	23.3687
Otor	57329	-1.04179	1.87e-05	93.1913	191.86
Tcap	21393	-1.18153	1.88e-05	18.3508	41.6227
Zhx2	387609	0.680531	1.96e-05	23.9907	14.9686
Tmod1	21916	0.606026	1.98e-05	311.046	204.359
Dynlt1b	21648	-1.99749	2.02e-05	11.2132	44.7748
Abca1	11303	0.870456	2.05e-05	29.885	16.3463
Bglap	12096	-1.44979	2.14e-05	229.819	627.791
Myl1	17901	-3.15342	2.33e-05	2.50007	22.2447
Hsp25-ps1	15508	1.26553	2.34e-05	64.9048	26.9969
Pcnx	54604	0.513443	2.4e-05	21.223	14.8677
Gm5514	433229	3.27965	2.43e-05	64.6331	6.65553
Sptlc3	228677	1.12006	2.44e-05	10.195	4.69047
Crybg3	224273	1.52481	2.47e-05	9.53407	3.31333
Sez6l	56747	1.37985	2.58e-05	1.61363	0.620053
Pspc1	66645	-0.534246	2.59e-05	25.1638	36.4419
Dio2	13371	1.55723	2.64e-05	44.3475	15.0694
Dock4	238130	1.00615	2.69e-05	9.3369	4.64859
Crhbp	12919	1.05027	2.81e-05	96.3761	46.5377
Kcnn1	84036	-1.23114	2.98e-05	3.21263	7.54174
Hpdl	242642	1.08477	3.01e-05	10.0555	4.74088
Tmem181b-ps	547127	-2.50452	3.04e-05	4.18157	23.7287
Fndc3b	72007	1.19895	3.16e-05	29.3724	12.7944
Arrdc4	66412	0.740401	3.49e-05	27.9164	16.71
Akap2	11641	1.11402	3.68e-05	45.6724	21.1008
Lrrc8e	72267	0.832893	3.81e-05	3.93003	2.20633
Mgst3	66447	-0.813379	3.82e-05	66.1984	116.332
Anxa5	11747	0.806545	4.12e-05	814.68	465.793
Tceal6	66104	-0.843874	4.18e-05	16.551	29.7068
Tmem150c	231503	-0.891561	4.36e-05	10.7909	20.0192
Neto2	74513	1.01454	4.37e-05	7.03432	3.48189
Igf2bp2	319765	1.08458	4.4e-05	16.2373	7.65632
Gm5946	546387	-2.83018	4.41e-05	0.0795283	0.565576
Pros1	19128	0.765994	4.48e-05	49.7712	29.2678
Tmem191c	224019	-0.624836	4.49e-05	12.2335	18.8645
Cnn3	71994	1.01331	4.61e-05	329.361	163.168
Fip1l1	66899	0.767698	4.75e-05	43.9127	25.7923
Fut2	14344	1.14682	4.97e-05	30.4421	13.7483
Egf	13645	1.17597	4.98e-05	29.4581	13.0377
Flnc	68794	1.03372	5.09e-05	7.16635	3.50039
Sema6c	20360	-0.493365	5.11e-05	19.4579	27.3913
Reep2	225362	-0.570248	5.36e-05	21.3307	31.6714
Omd	27047	-0.468467	5.43e-05	60.8405	84.1812
Pvr	52118	1.19677	5.72e-05	20.5619	8.97017
Dupd1	435391	-1.41581	5.99e-05	2.25622	6.01982
Ecel1	13599	1.51361	6.1e-05	10.4366	3.65525
Gm8220	666660	-3.48882	6.11e-05	0.139703	1.56836
Them6	223626	-0.707719	6.15e-05	43.632	71.2607
Smyd2	226830	-0.701254	6.63e-05	121.75	197.956
Paqr4	76498	-0.626009	6.86e-05	57.496	88.733
Ctsk	13038	-1.66736	6.97e-05	46.866	148.862
Il17re	57890	0.866815	7.08e-05	32.5179	17.8314
Arhgef37	328967	1.08331	7.2e-05	10.8865	5.13783
Zfp871	208292	1.22897	7.41e-05	17.8897	7.63214
Acsl1	14081	0.637148	7.7e-05	93.0286	59.8158
Il11	16156	2.04382	7.76e-05	1.80446	0.437619
Myo10	17909	0.83319	7.99e-05	27.1959	15.2647
B4galt5	56336	0.73254	8.25e-05	23.0758	13.888
Acp5	11433	-1.87956	8.37e-05	36.506	134.328
Nes	18008	0.716837	8.47e-05	21.9381	13.3478
Chga	12652	-0.806094	8.51e-05	101.526	177.515
Wisp2	22403	-1.22445	8.58e-05	4.68084	10.9376
Slc25a30	67554	1.02411	8.63e-05	11.5119	5.66055
Tram1l1	229801	-0.726104	8.7e-05	4.60235	7.61305
Dtnbp1	94245	-0.478439	8.73e-05	58.5196	81.5316
Sdf2l1	64136	1.01032	8.82e-05	76.7108	38.0819
Gdap1l1	228858	-0.550145	9.05e-05	15.9912	23.4149
Cxadr	13052	0.852363	9.06e-05	82.9588	45.9489
Wscd2	320916	1.10253	9.07e-05	16.325	7.60255
Lonrf3	74365	1.20428	9.18e-05	7.42402	3.22192
Fam25c	69134	6.02572	9.23e-05	6.486	0.099553
Efna3	13638	1.58187	0.000101047	2.44745	0.817566
Dusp5	240672	0.986833	0.000101218	12.6125	6.36406
Epyc	13516	1.13897	0.00010255	878.341	398.839
BC016579	212998	1.02437	0.000108128	11.636	5.72053
4930426D05Rik	74644	-0.747276	0.000109291	10.2758	17.2491
Snapin	20615	0.901184	0.000114007	54.5163	29.1906
Rps2-ps10	667279	-2.05893	0.00012781	21.2773	88.658
Met	17295	1.6617	0.000128092	26.048	8.23291
Rxrg	20183	-1.04234	0.000131812	4.98666	10.2704
Actn4	60595	0.799531	0.000134181	314.195	180.516
Fzd3	14365	0.901861	0.000134299	10.4464	5.59089
Dnajb9	27362	0.69362	0.000134931	111.593	68.9978
Calb2	12308	-0.980333	0.00013555	874.519	1725.36
Cdc25a	12530	-0.612571	0.000136657	8.09159	12.3719
Lhfpl5	328789	-1.22739	0.000138789	8.9678	20.9974
Sncb	104069	-0.655876	0.000139735	101.388	159.744
Chl1	12661	1.70596	0.000146973	10.0817	3.09021
Emp1	13730	1.79789	0.000147501	41.0746	11.8129
Litaf	56722	0.62602	0.000150153	105.598	68.4233
Plekha1	101476	1.01593	0.000150583	39.6454	19.6051
Ifitm10	320802	-0.633913	0.000151793	44.1194	68.4631
Inpp4b	234515	0.869426	0.000152049	5.00044	2.73706
Tiam2	24001	0.715998	0.000152457	6.50238	3.95855
C2cd4b	75697	1.99221	0.000153014	13.3831	3.36388
Gdf6	242316	1.24316	0.000160932	31.9286	13.4881
S100a13	20196	1.04124	0.000161089	424.893	206.459
Rps2-ps13	546298	-4.46245	0.000162417	13.0041	286.688
Tmem171	380863	0.903689	0.000163705	36.4534	19.485
C1qb	12260	0.758339	0.000167701	255.101	150.809
Plcxd3	239318	2.01107	0.000173292	2.87182	0.712465
Pyy	217212	13.7491	0.000174554	1.37683	0.0001
Lysmd3	80289	0.84513	0.000177252	16.3811	9.1187
Nipbl	71175	0.618734	0.000182779	29.9885	19.5298
Kcnj16	16517	1.12411	0.000186325	123.156	56.5024
Tpbgl	100503386	-0.862906	0.000187715	9.9931	18.1744
Igfbpl1	75426	2.79586	0.000188218	3.18514	0.45866
Tor1aip2	240832	0.605688	0.000189499	23.4484	15.4093
Col28a1	213945	2.12064	0.000189613	2.94006	0.67605
Slitrk6	239250	0.827532	0.000192871	14.1791	7.9898
Nedd4l	83814	0.666802	0.000193155	17.3037	10.8996
Stmn3	20262	-0.516912	0.000194268	432.889	619.416
Slco1b2	28253	1.73181	0.000195713	2.73941	0.824766
Hyou1	12282	0.989596	0.000202316	60.2947	30.3655
Insr	16337	0.694057	0.000208971	21.8669	13.5162
Mup7	100041658	13.9831	0.000211459	1.61932	0.0001
Grin2d	14814	-0.772713	0.000219064	2.26334	3.86687
Rspo2	239405	1.19334	0.000219274	18.5317	8.10373
Gng3	14704	-0.589063	0.000219669	71.1472	107.025
Cpt1b	12895	-0.618325	0.000220555	32.4591	49.8276
Cemip	80982	1.06133	0.000227834	50.6482	24.2701
Fam107a	268709	0.973419	0.000227955	600.918	306.046
Nwd1	319555	0.964298	0.000229023	4.4976	2.30514
Bspry	192120	1.00858	0.000229206	31.6019	15.7072
Tnfrsf19	29820	0.893074	0.000231936	60.2352	32.4345
Tmod3	50875	0.582306	0.00023638	85.7121	57.2467
Sfn	55948	1.24151	0.000238954	22.9806	9.71917
Rasef	242505	1.04443	0.000239003	15.9733	7.74447
Gphb5	217674	4.7312	0.000243782	1.24838	0.0470017
Dynlt1a	100310872	-1.52236	0.000253663	5.19108	14.9119
Ascc3	77987	0.805603	0.000263591	12.9583	7.41375
Mkl2	239719	0.686345	0.000267293	11.4033	7.08631
Aldh1l2	216188	0.97942	0.0002674	4.7272	2.39756
Zfp185	22673	0.70054	0.000272284	37.073	22.8126
Fat2	245827	1.5564	0.000278458	5.90004	2.00601
Rab3a	19339	-0.610265	0.000281187	184.338	281.399
Pggt1b	225467	0.824877	0.000282621	13.8052	7.79344
Tspoap1	207777	-0.615664	0.000284722	15.3235	23.4797
Fbxo40	207215	-0.807939	0.000285331	10.4376	18.2731
Creld2	76737	0.863791	0.000285984	101.613	55.837
Hspa2	15512	0.763447	0.000289477	44.6737	26.3167
Pars2	230577	1.07057	0.000291931	4.98509	2.37356
Car13	71934	0.934688	0.000293181	175.928	92.0377
Gm6311	622313	-2.01453	0.000298052	7.62172	30.7954
Pvalb	19293	-0.738802	0.000299699	437.42	729.962
Rps18-ps3	100042791	-5.25979	0.000302088	1.231	47.1642
Gfra1	14585	0.817512	0.000306759	72.6022	41.1959
Gem	14579	1.4558	0.000307608	15.0173	5.47458
Cldn14	56173	0.791104	0.000307724	21.615	12.4914
Rnf125	67664	1.14245	0.000314247	12.8507	5.82125
Lmx1a	110648	0.9855	0.000316323	20.4263	10.3163
Col1a1	12842	-0.976422	0.00032272	62.9372	123.834
Vsig10	231668	0.495045	0.000323556	27.0706	19.2077
Creb3l2	208647	0.689168	0.000323921	42.3919	26.2919
Snrpn	20646	-0.519489	0.000328861	195.895	280.805
Arhgef38	77669	0.972822	0.000330925	3.82013	1.94639
Chmp4c	66371	0.975225	0.000334817	15.958	8.1172
Zfp605	675812	1.10335	0.000340778	7.30814	3.40145
9330151L19Rik	414085	-0.584555	0.000342371	8.12843	12.1892
Rtn4rl2	269295	-0.756874	0.000347718	19.5409	33.0207
Clec2l	665180	-0.685626	0.000352147	108.333	174.242
Setbp1	240427	0.905621	0.000357621	15.9309	8.50397
Ctgf	14219	0.785758	0.000360458	265.952	154.265
Rin1	225870	1.06623	0.000364907	2.19788	1.04963
Mtmr10	233315	0.773127	0.000365442	39.1153	22.8882
Wdr78	242584	0.958136	0.000367166	6.21557	3.19929
Nrsn2	228777	-0.723008	0.000369952	17.5158	28.9119
Trpm3	226025	0.786649	0.000375022	82.2008	47.6509
Stard13	243362	0.938608	0.000377198	40.8185	21.2965
Mylk2	228785	-3.62419	0.000381499	0.0593717	0.732098
Tecr	106529	-0.371544	0.000388831	290.939	376.398
Kctd7	212919	-0.480417	0.000395734	5.70384	7.95769
Pde4b	18578	0.946285	0.00039808	67.1928	34.8708
Ptgis	19223	-0.629458	0.000406393	28.0917	43.4573
Lnx1	16924	0.781826	0.000425208	10.8848	6.33094
Rab31	106572	0.587678	0.000428041	46.4039	30.8778
Tubg2	103768	-0.551551	0.000434449	22.5596	33.0648
Tmem98	103743	0.756614	0.000437219	39.7437	23.5237
Acsl4	50790	0.633344	0.000440732	30.3423	19.5611
Degs2	70059	1.01177	0.000446884	30.9695	15.359
Vldlr	22359	0.969969	0.00044787	28.1769	14.3848
Pdk4	27273	0.818553	0.000449374	49.8886	28.2874
Fam160a1	229488	0.686503	0.00045412	20.1693	12.5324
Cobll1	319876	0.674856	0.000461815	36.2771	22.7238
Wwc1	211652	0.592931	0.000478413	32.8514	21.7803
Trim23	81003	0.726398	0.000479697	26.0006	15.715
Spin4	270624	1.39151	0.000484645	2.25458	0.859368
Ucma	68527	-0.604644	0.000488693	181.49	275.975
Baiap2l1	66898	0.944179	0.000498219	11.1606	5.80044
Cdr1	631990	-1.31835	0.000498703	1.66159	4.14367
Wdfy2	268752	0.974454	0.000502143	14.6883	7.47535
Rab22a	19334	-1.1936	0.000513822	6.86102	15.6927
Ighv1-81	668591	3.0152	0.000514037	14.2937	1.76798
A930004J17Rik	319635	0.840425	0.000516056	3.78138	2.11182
Trp53inp1	60599	1.11812	0.000517143	174.227	80.2657
Sel1l	20338	0.801052	0.000553995	48.4871	27.8282
Lrrc10b	278795	0.694432	0.000564573	51.8249	32.0254
Fbll1	237730	-0.95535	0.000564873	4.92765	9.55496
1110032F04Rik	68725	-0.816743	0.000569178	24.413	43.0016
Mpzl2	14012	0.653499	0.000572561	165.008	104.902
Mcub	66815	-0.771381	0.000582495	7.24644	12.369
Rnf217	268291	0.680682	0.000585241	6.75514	4.21433
Etv5	104156	0.754012	0.00059027	13.7357	8.14461
2310035C23Rik	227446	0.604569	0.000591376	30.0725	19.7777
Setd5	72895	0.599307	0.000593842	61.4134	40.5372
Grhl2	252973	0.959347	0.000595896	13.5482	6.96768
Capn11	268958	-4.17818	0.000602065	0.061983	1.1221
Hspa1b	15511	1.3555	0.00060248	50.6351	19.7882
Pcdh1	75599	0.854349	0.000607365	14.1543	7.82894
Esrp1	207920	1.18744	0.000612546	26.4987	11.6351
Klhdc7b	546648	-1.9274	0.000613149	0.767242	2.91836
Xbp1	22433	0.695577	0.00062135	267.817	165.367
Nrsn1	22360	-0.864538	0.000629972	6.52788	11.8857
Ufsp2	192169	-0.307136	0.000646362	44.5937	55.1735
Lrrc49	102747	-0.550211	0.000646897	59.0373	86.4482
Sec16b	89867	-1.30296	0.000647157	0.534412	1.31858
Atp11a	50770	1.0342	0.00066192	82.8783	40.4683
Soga1	320706	0.905544	0.000663209	7.44039	3.97191
Mmp9	17395	-1.51137	0.000672312	25.0989	71.5521
Gm9866	636791	-0.323912	0.000675885	6.82729	8.54585
Gm13443	654354	-4.33301	0.000676535	1.40956	28.4085
Scn7a	20272	0.785006	0.000678777	5.56583	3.23013
Sgcd	24052	1.04518	0.000681113	7.00017	3.39216
C1qc	12262	0.698251	0.000682054	201.506	124.192
Utp14b	195434	0.656733	0.000683354	10.0125	6.35105
Cdh17	12557	4.02651	0.000684907	0.726992	0.0446097
Col4a1	12826	0.743722	0.000685344	30.9009	18.4539
Sp7	170574	-1.06215	0.000686442	7.53282	15.7289
Cxcl1	14825	2.17442	0.000689472	14.8037	3.27948
Ttn	22138	-1.99292	0.000692007	0.214977	0.8557
Crem	12916	1.2155	0.000694588	35.5291	15.2996
Itga3	16400	0.704068	0.00069725	35.5696	21.834
Uprt	331487	1.14941	0.000699781	6.04925	2.72706
Rgs11	50782	-0.681557	0.000699857	19.666	31.5417
Ankrd28	105522	0.698465	0.000702531	38.8526	23.9421
Srebf1	20787	0.61474	0.000703317	135.587	88.545
Arrdc3	105171	0.878252	0.000705875	46.1634	25.1141
Ablim2	231148	-0.495856	0.000712677	75.5573	106.548
Tnc	21923	-1.0099	0.000715082	8.21764	16.5485
Aox2	213043	1.20231	0.000726188	4.98617	2.16689
Zfp46	22704	-0.589594	0.000729372	3.37772	5.08288
Gm16185	102636045	0.871312	0.000734921	9.87922	5.40047
Gipc2	54120	1.04608	0.000740739	10.8382	5.24877
Atg4d	235040	-0.266826	0.000744099	16.5488	19.9108
Btc	12223	1.37755	0.000757467	3.56426	1.37179
Tfrc	22042	-0.450885	0.000757806	115.558	157.954
Pcp2	18545	4.35603	0.000759257	2.40433	0.117408
Palm3	74337	-1.04784	0.00076051	2.16365	4.47321
Chn1	108699	-0.547144	0.000765385	26.2522	38.3594
Tmem266	244886	-0.578851	0.000766934	7.43507	11.1055
Ggt6	71522	3.91506	0.000768726	0.939316	0.0622677
Elmsan1	238317	0.923014	0.000771768	25.6079	13.5058
Frmd4a	209630	0.682915	0.000775017	19.2528	11.9927
Ywhah	22629	-0.338703	0.000778831	401.755	508.068
Tcea3	21401	-0.700883	0.000790085	12.6636	20.5847
Mylpf	17907	-2.49987	0.000790706	2.97757	16.8422
Pcbd1	13180	-1.09602	0.000794525	6.85189	14.6469
Steap3	68428	0.996382	0.000800445	44.5058	22.3088
Lrrc38	242735	-0.896362	0.000802281	2.21046	4.11448
Fgfr3	14184	0.677722	0.000803449	24.14	15.0912
E530011L22Rik	320301	0.920466	0.000813886	48.2986	25.518
6030419C18Rik	319477	-0.507278	0.000814035	57.3843	81.5641
Gm6139	620248	-1.75336	0.000819245	9.47825	31.9553
B4galt4	56375	0.657587	0.0008197	88.0686	55.8301
Acp7	101744	0.773551	0.000820607	21.0057	12.2878
Pou4f2	18997	-0.623127	0.000823279	6.26331	9.6468
Gm9806	100379660	13.776	0.000834591	1.4028	0.0001
Cpne8	66871	0.685093	0.000853715	41.033	25.5211
Ogt	108155	0.553954	0.000857895	248.738	169.428
Rab25	53868	0.70908	0.000871938	40.9334	25.0393
Ppic	19038	-0.541879	0.000879985	24.8236	36.1399
Hist1h2bc	68024	0.589494	0.000898922	203.526	135.259
Ahnak2	100041194	0.771905	0.00090147	20.1338	11.7912
Crocc2	381284	1.1109	0.00090597	1.55033	0.717809
Ch25h	12642	1.278	0.000906629	9.42778	3.8877
Lrrc8b	433926	0.627411	0.000907013	23.7101	15.3484
Tmem41a	66664	-0.515606	0.000911868	20.3337	29.0689
Nr2c2	22026	0.661926	0.000926915	20.8854	13.2003
Cav2	12390	0.514362	0.000933204	94.3033	66.022
2310040G24Rik	381792	-1.07348	0.000935924	10.9116	22.9634
Ralgds	19730	0.625402	0.000938254	40.8612	26.4878
Acd	497652	-0.391219	0.000939151	18.8835	24.7657
A730017C20Rik	225583	-1.5367	0.000943712	8.036	23.3148
Rev3l	19714	-0.0561898	0.000949305	14.4016	14.9735
Fignl1	60530	-2.03153	0.000955848	1.35095	5.52319
Slc26a7	208890	0.807245	0.000965171	73.9622	42.2674
Oat	18242	0.640816	0.00097076	392.697	251.856
Irx2	16372	-0.401216	0.000996128	45.0783	59.5313
Casc4	319996	0.603838	0.00100615	47.7177	31.3983
Dchs2	100534287	1.16563	0.00100719	1.24106	0.553226
Fabp4	11770	-1.64666	0.00101114	17.0566	53.4058
Flrt3	71436	0.929769	0.00101291	7.5267	3.95108
Fn3k	63828	-0.569289	0.00102219	16.9497	25.1498
Limd1	29806	0.841403	0.0010249	18.9498	10.5759
Snx32	225861	-0.438421	0.00103629	37.9359	51.4077
Aff4	93736	0.915157	0.00103947	83.0079	44.0179
Golgb1	224139	0.685143	0.00104192	49.3381	30.6855
Meltf	30060	0.854909	0.00106423	28.1927	15.5878
Map4k3	225028	0.628544	0.00106502	69.2027	44.7623
Itgb8	320910	1.04321	0.00107389	67.1604	32.5894
Acsl3	74205	0.580346	0.00108319	249.072	166.58
Vamp1	22317	-0.613431	0.00108929	301.227	460.845
Gan	209239	0.931726	0.00109771	3.81047	1.99757
Lamc2	16782	0.307175	0.00110921	9.93779	8.03195
Ostf1	20409	-0.36657	0.00111378	82.8322	106.794
Anxa9	71790	0.751185	0.00111922	22.6876	13.479
Dusp27	240892	-0.767635	0.00112118	3.8593	6.57037
Atm	11920	0.860769	0.00112239	7.05224	3.88338
Arhgef26	622434	0.636798	0.00113356	11.5402	7.42194
Dcc	13176	1.8494	0.00113412	0.814811	0.226116
Zfp385a	29813	-0.576673	0.00114177	106.536	158.889
Ntng2	171171	-0.567465	0.00114596	24.9365	36.9539
Krt18	16668	0.9611	0.00115336	65.6674	33.7311
Trhr2	170732	12.4862	0.00116148	0.57375	0.0001
Kcnip1	70357	-0.566838	0.00116475	23.5412	34.871
Fkbp1b	14226	-0.636565	0.00116975	19.2038	29.8547
Acads	11409	-0.555319	0.00118152	14.9721	22.0014
2700081O15Rik	108899	0.807682	0.001182	15.8941	9.08028
Msc	17681	2.29323	0.00118617	2.87045	0.585623
Sytl5	236643	4.48603	0.001199	0.599901	0.02677
Zhx3	320799	0.863245	0.00120389	37.0358	20.3591
Gm525	217071	-1.00936	0.00120475	305.254	614.483
Lhfpl3	269629	-0.670396	0.00121856	57.7847	91.9649
Tnfrsf1a	21937	0.585572	0.00123157	110.469	73.6147
Lrch1	380916	0.557515	0.00123612	22.1144	15.0261
Arhgap42	71544	0.949048	0.00124937	29.16	15.1041
Serpina1b	20701	5.50333	0.00125238	0.976857	0.021536
Haghl	68977	-0.426029	0.00126374	62.6313	84.147
Sec61a1	53421	0.638385	0.0012642	146.678	94.2304
Cdh6	12563	1.36182	0.00126919	5.27848	2.05381
Zbtb37	240869	0.770797	0.00127096	7.61051	4.46047
Snn	20621	-0.382058	0.00127941	61.265	79.8406
Hist1h1d	14957	2.28006	0.00128316	3.70631	0.763087
Iqgap1	29875	0.718932	0.00128517	84.1192	51.1064
Micalcl	100504195	-4.2897	0.00128608	0.0446223	0.872731
Tfap2a	21418	1.3845	0.00128687	1.8147	0.69507
Plvap	84094	-0.834635	0.0013132	9.46352	16.8773
Rad54l2	81000	0.612969	0.00131951	10.1287	6.62262
Wls	68151	0.650598	0.00131971	113.612	72.3728
Plin1	103968	-4.94826	0.00132058	0.030422	0.93921
Soat1	20652	0.520831	0.00133061	24.5893	17.138
Lypla2	26394	-0.315629	0.0013609	68.2743	84.9711
Cnih1	12793	-1.13114	0.00136193	39.0564	85.5462
Mrgbp	73247	-0.448702	0.0013698	17.6273	24.058
Gm15446	100642166	-0.748215	0.00138071	8.12276	13.6439
Plpp7	227721	-0.836863	0.00138533	9.32074	16.6484
Klhl11	217194	0.828977	0.00139968	10.7048	6.02603
Fam213b	66469	-0.482306	0.0014034	41.0502	57.346
Aldh3b3	73458	-11.0029	0.00140551	0.0001	0.205205
Tet2	214133	0.760561	0.00142493	14.3568	8.47436
H2-Ea-ps	100504404	-19.8997	0.00142811	0.0001	97.8139
Cpeb4	67579	1.55295	0.00143439	34.3162	11.6953
Sox8	20681	-0.709076	0.00144021	14.3895	23.5233
Mtdh	67154	0.455546	0.00145928	59.8422	43.639
Rora	19883	0.789735	0.00146035	31.2899	18.0997
Trim45	229644	-0.701343	0.00146498	3.17596	5.16416
Ptk6	20459	10.6982	0.00146928	0.166144	0.0001
Syp	20977	-0.487394	0.00148005	163.892	229.761
Fam69a	67266	0.571241	0.00148761	33.4401	22.5065
Lrba	80877	0.134326	0.00149379	18.1792	16.563
Tbata	65971	1.78157	0.00151958	2.90469	0.844876
C430049E01Rik	619297	-0.978168	0.00152028	2.58952	5.10126
Slc9a3r2	65962	-0.365184	0.00154023	46.9969	60.5342
Scube3	268935	0.623202	0.001544	4.82366	3.13166
Gm29266	105245770	2.14611	0.00154949	4.79082	1.08235
4632427E13Rik	666737	0.965336	0.0015586	2.92859	1.4999
Haus8	76478	-0.614781	0.00156276	15.1995	23.2754
Bmp3	110075	-0.562397	0.00157049	3.95717	5.84364
Unc45a	101869	0.599535	0.00157245	37.5005	24.7491
Ripk4	72388	0.778871	0.00157535	7.25914	4.23079
Dcbld2	73379	0.684158	0.0015885	18.7705	11.6822
Srd5a1	78925	-0.578378	0.00160087	7.48333	11.1739
Golga1	76899	0.735552	0.00160473	34.5544	20.753
Ppl	19041	0.74018	0.00160517	9.63436	5.76775
Dmd	13405	1.01059	0.00162554	23.3834	11.6062
Asphd2	72898	-0.397298	0.00162765	27.1802	35.7974
Mpp3	13384	1.15423	0.00162898	3.97064	1.78403
Stxbp1	20910	-0.544074	0.00163015	129.115	188.26
Tnpo1	238799	0.621424	0.00163388	60.7041	39.4594
Fzd6	14368	0.665575	0.00163626	27.2265	17.1646
Unc5a	107448	-0.326718	0.0016394	7.138	8.95218
Sema3c	20348	0.823355	0.00165685	10.7864	6.09566
Reep1	52250	1.17679	0.00166307	25.2524	11.17
Ccl11	20292	1.01194	0.00167165	23.8083	11.806
Comp	12845	-1.00181	0.001674	11.758	23.5455
Derl3	70377	1.50002	0.00167651	10.9993	3.88877
Cldn3	12739	0.714787	0.00167713	53.454	32.5692
Nav2	78286	1.07649	0.00167793	10.6758	5.06225
Gm7432	664975	-1.53576	0.0016809	5.22239	15.1419
Mup11	100039028	12.8976	0.00171386	0.763095	0.0001
Fabp3	14077	0.614729	0.0017196	550.85	359.734
Cdh1	12550	0.579824	0.00172214	98.481	65.8882
Man2a2	140481	0.828617	0.00173784	95.3157	53.6693
Vcl	22330	0.921065	0.00175141	41.7848	22.0674
Hspa13	110920	0.674129	0.00175409	35.5516	22.2806
Lima1	65970	0.590826	0.00177252	83.2337	55.2641
Rasgrp1	19419	0.845312	0.00177379	23.8776	13.29
Eif4g1	208643	0.551172	0.00179462	147.116	100.401
Far1	67420	1.12363	0.00179806	138.651	63.6326
Bex2	12069	-0.559418	0.00181193	70.1319	103.352
Dbn1	56320	-0.328628	0.00182489	30.6222	38.456
Ngf	18049	1.74907	0.00183286	10.6524	3.16902
Fbxo34	78938	-0.419259	0.00184827	17.1825	22.9771
Ficd	231630	0.641888	0.00185088	16.655	10.6737
Lrp6	16974	0.290916	0.00187049	59.2239	48.4086
Igsf5	72058	1.12766	0.00187381	9.12325	4.17532
Gabra6	14399	6.67678	0.00189498	3.3745	0.0329837
Cep85	70012	-0.913464	0.00191149	62.286	117.32
Baiap2l2	207495	-1.07758	0.00191388	1.76672	3.72864
Zfp808	630579	-0.455555	0.00191687	3.86484	5.2999
Cend1	57754	-0.538289	0.00191993	48.0396	69.7655
Amigo3	320844	-0.671131	0.00192537	21.2157	33.7822
Odc1	18263	0.513964	0.00192864	339.679	237.876
Col24a1	71355	-0.574416	0.00193748	6.52299	9.71322
Sorbs1	20411	0.951727	0.00193944	92.1728	47.6546
Amer2	72125	0.754938	0.00194245	20.0768	11.8969
2810029C07Rik	100504687	-1.0504	0.00195629	4.38288	9.07739
Ranbp2	19386	0.520914	0.00197493	49.1565	34.2587
Taf1	270627	0.584435	0.00197606	22.1989	14.8047
Ddn	13199	-0.58598	0.00198214	24.1333	36.2255
Tead4	21679	0.836952	0.00198599	4.53653	2.53967
Abcd2	26874	-0.44689	0.00198754	6.21339	8.46947
Plag1	56711	1.04798	0.00199316	6.29934	3.04665
Ubr4	69116	0.530046	0.00199481	53.7041	37.1918
Igkv6-14	667881	-13.9087	0.00202303	0.0001	1.53793
2900026A02Rik	243219	0.676162	0.00203791	22.803	14.2708
Fcgr1	14129	0.806278	0.00204451	10.4638	5.98379
Sult4a1	29859	-0.555775	0.00205685	93.3142	137.168
Zfhx2os	432855	1.8214	0.00206082	1.45908	0.412842
Nefh	380684	-0.656002	0.00206094	363.928	573.446
Hist1h3f	260423	2.20477	0.00206505	2.68779	0.583035
Zdhhc23	332175	1.1832	0.00206915	4.58823	2.02054
Ephb4	13846	0.542502	0.00207593	24.7686	17.0056
Hk2	15277	0.65104	0.00208334	10.0536	6.40232
Ret	19713	1.60338	0.00208949	5.4888	1.80639
Tnnt2	21956	1.19051	0.00212187	13.9091	6.09426
Atp6v1b2	11966	-0.342487	0.0021293	177.845	225.496
Panx1	55991	-0.711178	0.00214902	4.64557	7.60545
Dgkh	380921	1.35983	0.00214965	1.19734	0.466516
Parp3	235587	0.87444	0.0021641	50.19	27.3769
Pdia4	12304	0.813729	0.00218126	137.555	78.2561
Tceal3	594844	-0.569531	0.00218667	42.4923	63.0603
Gnai3	14679	0.490196	0.00218676	112.31	79.9564
Lcorl	209707	0.586143	0.00219843	14.5297	9.67854
Vwa1	246228	0.839861	0.00222954	44.2065	24.6981
Mafk	17135	0.67822	0.00225053	34.0041	21.2504
Vat1	26949	0.544555	0.00226202	151.023	103.542
Usp9x	22284	0.551005	0.00228107	43.6822	29.8151
Myoz1	59011	-3.151	0.00229384	0.331076	2.94085
Dgki	320127	1.18953	0.00229974	3.76309	1.64991
Liph	239759	0.659977	0.00232379	16.3319	10.3362
Grk5	14773	0.717018	0.00232723	13.0054	7.91187
Frs3	107971	-0.403946	0.00234994	12.5301	16.5788
Vmn2r29	76229	1.8347	0.00235009	2.79777	0.784357
Dync1i1	13426	-0.586632	0.00236513	74.6946	112.172
Lmbrd2	320506	0.919136	0.00237602	14.4303	7.63112
Sorl1	20660	0.783649	0.00239493	64.7814	37.6312
Stag2	20843	0.490736	0.00240845	88.4419	62.9408
Marveld3	73608	0.975204	0.00240849	17.0909	8.69361
Crybb1	12960	-1.11769	0.00241498	3.92867	8.52517
Tmem233	545798	-1.85148	0.00242697	0.326375	1.17779
Tmed5	73130	0.530029	0.00244468	41.1028	28.4654
Mir124a-1hg	268755	-0.462639	0.00244507	31.4561	43.3484
Bend4	666938	0.810425	0.00245846	2.74202	1.56354
Gm26873	105246223	1.07195	0.00246019	2.88198	1.37088
C1qtnf1	56745	0.853652	0.00246342	38.7632	21.4509
Abtb2	99382	0.60295	0.00247651	16.7902	11.0548
Sssca1	56390	-0.438361	0.00252903	28.4457	38.5457
Igkv4-86	243451	-14.907	0.0025748	0.0001	3.07229
Ttc9b	73032	-0.412486	0.00259481	17.129	22.7983
Lman1	70361	0.620914	0.00261536	85.0363	55.2956
Rpp25	102614	-1.39336	0.00261546	1.98975	5.22687
Itga8	241226	0.660731	0.00261795	29.263	18.5105
Lmod3	320502	-1.67072	0.00262573	0.291313	0.927461
Cldn6	54419	1.1802	0.00263913	6.40845	2.82799
Kif13b	16554	0.874207	0.00265153	27.4558	14.9786
Lgr6	329252	0.921295	0.00265187	5.65512	2.9861
Lamp2	16784	0.45075	0.00265263	293.433	214.694
Cpxm2	55987	0.794627	0.00267413	64.1124	36.9603
9330175E14Rik	320377	-1.53724	0.00269851	0.488761	1.41857
Nme1	18102	-0.347424	0.00271166	48.0617	61.1482
Zfp281	226442	0.607395	0.00273353	19.9946	13.1241
Tprg	71338	2.64487	0.00273993	2.21354	0.353917
Slc2a8	56017	-0.389737	0.00274903	14.5628	19.0795
Dach2	93837	0.95277	0.00275851	1.64284	0.848757
Paqr9	75552	-0.518237	0.0027587	6.74289	9.65719
Rock2	19878	0.54174	0.00279253	46.0943	31.6641
Gm18310	100416900	0.870112	0.00279768	6.99069	3.82464
Mcc	328949	0.71956	0.00280053	9.71865	5.90197
Ighv1-18	629871	3.05028	0.00281822	10.7259	1.29481
Klrg2	74253	0.908271	0.00281939	3.91407	2.08551
Otub1	107260	-0.283982	0.00282572	87.8963	107.018
Ankfy1	11736	0.832619	0.00282605	14.638	8.21937
Thap6	381650	-0.442125	0.0028434	4.87964	6.62949
Gnb5	14697	-0.492116	0.00284924	50.0323	70.3708
Mpzl3	319742	0.892956	0.00285424	15.7312	8.4714
Lgi2	246316	-0.716739	0.00285453	18.5127	30.4249
Gm12366	620559	-1.68915	0.0028561	4.65255	15.0029
Dlx6os1	320038	-1.33435	0.00288431	0.487132	1.22836
Pfkm	18642	-0.381331	0.00290745	110.973	144.547
Gls2	216456	-0.887827	0.0029127	6.2442	11.5542
Npas2	18143	1.66543	0.00292223	10.2607	3.23468
Gm15706	100039495	-0.654478	0.00292508	12.0537	18.973
Nhlrc2	66866	0.586104	0.00292914	13.9962	9.32343
Col16a1	107581	0.635717	0.00296462	48.1078	30.9632
Spry2	24064	0.61726	0.00299967	35.1796	22.9339
Cox5b	12859	-0.276694	0.0030213	327.041	396.183
Rnf122	68867	0.732664	0.00303113	15.4173	9.278
Frem2	242022	0.833686	0.00303691	3.28966	1.84581
Rpl21	19933	-0.369056	0.00304954	233.914	302.102
Pappa	18491	0.785381	0.00306324	9.69636	5.62582
Klhl20	226541	0.713319	0.00307585	10.3399	6.30648
AI593442	330941	-0.696825	0.00309376	4.13577	6.70381
Cygb	114886	-0.532447	0.00309828	41.361	59.8237
Smarcd3	66993	-0.335292	0.003116	40.5605	51.1724
Carmil2	234695	-0.562526	0.00314293	13.1692	19.449
Clasp2	76499	0.544317	0.00315377	67.2519	46.1157
Asic1	11419	-0.551313	0.00315877	25.225	36.9652
Lpcat4	99010	-0.25797	0.00316054	45.1225	53.9572
Gadd45b	17873	0.706866	0.00317923	58.8328	36.0439
Mc4r	17202	-3.37823	0.00320415	0.102106	1.06169
Tyro3	22174	0.74669	0.00320886	36.2924	21.6292
Dynlt1-ps1	100043890	-0.767939	0.00323112	39.3118	66.9415
Map3k21	234878	1.10772	0.00323124	4.06902	1.88814
Nectin2	19294	0.574315	0.0032323	34.7902	23.3653
Zfyve26	211978	0.643069	0.00324278	16.9979	10.8846
Ngfr	18053	0.717685	0.00325963	53.6691	32.6347
Lbp	16803	0.589702	0.00326364	82.6866	54.9436
Gli2	14633	0.794206	0.00330044	3.29404	1.89954
Ap1m2	11768	0.590446	0.00330229	46.0253	30.5671
Zbed6	667118	1.23854	0.00332565	17.575	7.4483
Pi16	74116	-1.2803	0.00333758	3.70012	8.98722
Map3k2	26405	0.521645	0.00333883	12.963	9.02973
Ina	226180	-0.632595	0.00334073	53.8287	83.4533
Dgkb	217480	0.955718	0.00334872	4.09349	2.11054
Bgn	12111	-0.395652	0.00335216	144.928	190.658
Ccnh	66671	-0.360689	0.00338313	37.2968	47.8905
Camk2n2	73047	-0.527081	0.00339323	41.4105	59.6729
Trpm8	171382	2.81891	0.00339601	0.324736	0.0460207
Kcnab2	16498	-0.41283	0.00339934	171.581	228.425
Abcc5	27416	0.711341	0.00343712	91.8313	56.0862
Gldn	235379	0.62828	0.00343744	63.4786	41.0673
Art4	109978	-0.987622	0.00344811	2.20552	4.37336
Tomm5	68512	-1.40063	0.00345584	36.0996	95.3088
A2m	232345	0.781951	0.00347916	48.593	28.2607
Trnt1	70047	0.563883	0.00349406	49.9162	33.7673
Gdf15	23886	1.79682	0.00350475	10.712	3.083
Dexi	58239	-0.412315	0.00351536	55.2309	73.5024
Srgap1	117600	0.871607	0.0035316	28.3432	15.4906
Cnmd	16840	0.748123	0.00354854	453.283	269.874
Cfap161	75556	-0.600525	0.00354949	10.3157	15.6413
2510002D24Rik	72307	-0.369319	0.00355397	24.3926	31.509
Mup1	17840	12.9982	0.00357286	0.818189	0.0001
Pstk	214580	-0.646408	0.00359292	26.0812	40.8241
Gm5886	545886	4.39231	0.00360108	2.04522	0.0973917
Mllt11	56772	-0.406931	0.00362834	86.6791	114.925
Igkv5-39	620017	2.29716	0.00363473	11.9392	2.42919
Cdh9	12565	-1.03944	0.00363991	3.33349	6.85174
Gm6768	627557	0.814015	0.003647	16.3901	9.32263
Tmem181a	77106	-0.374991	0.00365407	14.5961	18.9287
Fsd1	240121	-0.580492	0.00367992	14.3332	21.4332
B230312C02Rik	320485	-0.647556	0.00371604	5.23088	8.19424
Mup20	381530	13.6559	0.00371757	1.29071	0.0001
Lama5	16776	0.628068	0.00373438	25.4678	16.4788
Gsn	227753	0.641166	0.00374306	791.028	507.202
Vsnl1	26950	-0.486258	0.00376568	179.801	251.867
Slc15a4	100561	0.659382	0.00377039	30.6897	19.4312
Gm9938	791290	1.21415	0.00377293	11.3744	4.90267
Maneal	215090	-0.553319	0.00379129	23.2286	34.0869
Acox2	93732	0.979045	0.00380251	3.63096	1.84204
Trnp1	69539	-0.520226	0.0038064	206.711	296.461
Clec3b	21922	-2.25954	0.00381734	2.74496	13.144
Galm	319625	0.724119	0.00382447	80.3601	48.6473
Hapln1	12950	-0.856394	0.00382877	6.4956	11.7603
Cyp11a1	13070	-1.25009	0.00383321	0.849741	2.02116
Smad3	17127	0.679503	0.0038806	27.1085	16.926
Cyb5b	66427	0.522475	0.00388656	79.7022	55.4868
Tmem221	434325	0.709006	0.00388674	77.9796	47.7034
Mpp7	75739	0.577985	0.00388953	12.4469	8.33814
Lmod1	93689	0.788809	0.00391152	10.7661	6.23167
4930565N06Rik	68306	1.58521	0.00391826	2.28956	0.763058
Manf	74840	0.620717	0.00393974	169.449	110.201
Styx	56291	0.957941	0.00395983	16.28	8.38082
Ubl3	24109	-0.298665	0.00397236	133.012	163.605
Xkr4	497097	1.26781	0.00398608	3.02661	1.25692
Serpina1c	20702	13.1138	0.00399197	0.886432	0.0001
Gprc5a	232431	1.03109	0.00400121	20.7994	10.178
Rapgef2	76089	0.575556	0.00400483	16.346	10.9686
Hist3h2ba	78303	-0.586376	0.00401432	39.4688	59.2613
Sav1	64010	0.617564	0.00401854	56.7354	36.9785
Skil	20482	1.03438	0.00403442	13.5352	6.60826
Ncs1	14299	-0.594148	0.00404116	36.1939	54.6376
Itpkb	320404	0.650955	0.00406218	57.0619	36.3403
Ighv1-19	382692	3.68344	0.00408383	12.5134	0.973976
Fam129b	227737	0.487219	0.00408883	157.725	112.521
Timp2	21858	0.4231	0.00414324	287.559	214.468
Rragb	245670	-0.503445	0.00414506	35.9696	50.9903
Naa60	74763	0.367362	0.00414869	54.606	42.3305
Vnn3	26464	-1.88288	0.00418644	0.439938	1.62253
Vps13a	271564	0.612492	0.00418918	11.3297	7.41035
Hrasls	27281	-0.543402	0.00419732	5.94177	8.65956
Atp6v0a2	21871	0.592182	0.00420375	30.2487	20.0651
Mfsd2a	76574	0.649395	0.00422565	32.5536	20.7545
Spint1	20732	0.82359	0.00422716	37.363	21.1114
Nfkb2	18034	0.546428	0.00424151	18.3511	12.5653
Il12rb1	16161	1.45711	0.0042569	3.93225	1.43221
Chst11	58250	0.656384	0.00426089	57.0331	36.1856
Farp1	223254	0.668656	0.00426768	25.6462	16.1339
Ndst1	15531	0.727863	0.00428823	36.542	22.064
Ankdd1b	271144	-1.58318	0.00434597	0.987319	2.95829
Slc12a7	20499	0.698563	0.00435153	117.633	72.4836
Tagln3	56370	-0.529107	0.00435694	71.9783	103.867
Dmxl1	240283	0.618253	0.00440027	26.4161	17.209
Ano6	105722	0.535718	0.00442639	63.6599	43.9136
Plxnb2	140570	0.480547	0.00444362	63.4367	45.4655
Rab27b	80718	0.71439	0.00448239	34.8268	21.2256
Hist1h2bg	319181	0.720966	0.00450046	37.216	22.5786
Piga	18700	0.859953	0.00451095	11.7417	6.46931
Klf6	23849	0.579805	0.00451184	46.8843	31.3681
Vwa5b2	328643	-0.396181	0.00451762	8.3673	11.0115
Tmem41b	233724	0.530309	0.00455007	38.6944	26.7923
Eno2	13807	-0.358716	0.00456418	183.263	234.996
Fmn1	14260	1.16295	0.00456655	20.2704	9.05268
Cyp1b1	13078	0.564621	0.00457272	103.756	70.153
A930006K02Rik	100503120	-1.48625	0.00458588	2.51453	7.04471
Son	20658	0.509101	0.00459964	251.794	176.926
Zfp316	54201	1.12173	0.00462853	11.8872	5.46267
Cp	12870	0.656183	0.00462951	411.781	261.298
Hoxd8	15437	-3.43777	0.00463067	0.0850797	0.921927
Glt1d1	319804	-1.55503	0.00463773	0.710019	2.08632
Sulf1	240725	0.598531	0.00465758	96.7758	63.9132
Atp6v0d2	242341	-1.51824	0.00466787	4.03625	11.5615
Uqcrc1	22273	-0.266824	0.00469343	201.725	242.707
Kcng1	241794	-0.665456	0.00472367	0.720717	1.14311
Calm3	12315	-0.287191	0.00472942	563.779	687.958
Sdr39u1	654795	-0.342695	0.00473952	77.5645	98.3613
Islr2	320563	-0.524502	0.00476797	5.8818	8.4606
Slc9a4	110895	0.843813	0.00477859	11.0207	6.14038
Vps52	224705	-0.534475	0.00479134	34.8935	50.5402
Hsf4	26386	-0.619079	0.00481998	13.6981	21.0388
Cbln3	56410	2.31916	0.00483338	3.41441	0.684194
Ndel1	83431	-0.249463	0.0048503	101.184	120.284
Hook3	320191	0.629912	0.00485127	31.2515	20.1952
Strn3	94186	0.448098	0.0048557	65.0577	47.6879
Pde3b	18576	0.760751	0.00485696	7.77447	4.58841
Cplx1	12889	-0.494657	0.00486346	443.076	624.288
Nectin3	58998	0.677797	0.00486822	27.4457	17.1568
9930014A18Rik	320469	1.18301	0.00488305	5.19816	2.28944
BC006965	217294	1.00014	0.00488522	147.886	73.9362
Apod	11815	0.513818	0.00489672	5163.67	3616.46
Diras1	208666	-0.491559	0.00490819	58.3715	82.0681
Gm5422	432448	1.75138	0.00492005	0.925607	0.274922
2900079G21Rik	620760	-0.793163	0.00492201	4.69031	8.12769
Ccl12	20293	1.2453	0.0049443	27.1984	11.4728
Sik2	235344	0.742661	0.00495447	12.5844	7.52092
Cdk5r1	12569	-0.538927	0.00496109	8.96018	13.0182
Golga4	54214	0.484851	0.00496798	66.4307	47.4694
Pkp2	67451	0.610123	0.00497369	10.199	6.6818
Ptgs2os2	102639566	-11.3918	0.0049985	0.0001	0.268701
Hrg	94175	11.3423	0.00500144	0.259641	0.0001
Fgf18	14172	-0.511795	0.00503365	12.488	17.8057
Bend6	320705	-0.493822	0.00505266	74.5983	105.047
Bicd1	12121	0.666254	0.00505701	20.1083	12.6711
Arhgef5	54324	0.378535	0.00506851	22.1349	17.0266
Polr2j	20022	-0.509466	0.00507886	49.3059	70.1881
Lrrtm4	243499	1.04717	0.00510573	3.10102	1.50064
Tmprss2	50528	0.827958	0.00512087	13.6252	7.67542
Rttn	246102	0.62509	0.00512344	4.45633	2.88939
Phlpp1	98432	0.687467	0.00513269	26.1425	16.233
Artn	11876	-0.977473	0.00516522	1.31198	2.5833
Sac3d1	66406	-0.688148	0.00516661	10.7763	17.363
Arl6ip4	65105	-0.866901	0.00520847	25.6413	46.7632
Prph	19132	1.2793	0.00523428	7.27279	2.99636
Snx29	74478	0.920731	0.00524146	8.13169	4.2955
Hyal1	15586	1.00494	0.00530373	17.2512	8.59612
Rab8b	235442	0.573162	0.00533208	52.5375	35.3126
Abhd17a	216169	-0.337289	0.00534308	49.1585	62.1059
Irak3	73914	0.558904	0.00535264	15.6452	10.6202
Rsc1a1	69994	0.556883	0.00537003	42.2961	28.7516
Hapln4	330790	-0.696119	0.00537053	49.6007	80.3601
Dok4	114255	0.710007	0.00537344	10.2335	6.25589
Pla2g4e	329502	-1.23187	0.00543388	0.698468	1.6405
Hr	15460	0.686157	0.00543618	11.5691	7.19025
Sox12	20667	-0.40259	0.00544838	9.8208	12.9819
Ndufs7	75406	-0.342856	0.00546161	137.13	173.917
Kcns1	16538	-0.70497	0.00546946	20.0097	32.618
Pik3c2a	18704	0.882364	0.00548382	45.6335	24.7552
Dcstamp	75766	-2.04923	0.00551501	0.355169	1.46999
Pla2g12a	66350	0.631049	0.00554417	54.0391	34.8934
Serp2	72661	-0.795383	0.00561197	9.3083	16.1549
Atp1a3	232975	-0.523987	0.00563018	322.47	463.688
Lrrtm1	74342	-0.981639	0.00563814	2.61351	5.16091
Metrnl	210029	-0.64603	0.00566406	28.2158	44.1536
Dlx5	13395	-0.843358	0.00568617	6.70409	12.0286
Chd3os	80515	-0.4669	0.00571563	16.8163	23.2424
Ccl2	20296	3.10962	0.00574786	37.4014	4.3331
Fam213a	70564	0.590775	0.00581103	349.614	232.139
Rgs16	19734	1.02558	0.0058395	6.82998	3.35496
Pcdhb16	93887	0.69221	0.00584314	3.77541	2.33662
Foxd3	15221	0.9384	0.00585866	11.5912	6.04842
Mafa	378435	-1.14776	0.00587136	5.18169	11.4811
Prkab2	108097	0.86176	0.0058754	11.8511	6.52145
Spty2d1	101685	0.490191	0.00588316	20.129	14.3304
Htr6	15565	2.65389	0.00595954	0.552572	0.087799
Krt222	268481	-0.442171	0.00597113	21.2038	28.8085
Zfp26	22688	0.822505	0.00599437	9.29698	5.25707
Zfyve19	72008	-0.271618	0.00600471	29.9494	36.1537
Tmem215	320500	-11.0926	0.00601063	0.0001	0.218374
Acy3	71670	-0.53789	0.00601386	7.75025	11.2522
Padi2	18600	0.651034	0.00605846	157.333	100.193
Tia1	21841	0.85579	0.00606479	55.5439	30.6915
Atl3	109168	0.536984	0.0060727	36.4739	25.1382
D830030K20Rik	320333	-2.44991	0.00607436	0.194931	1.06506
Ap4e1	108011	0.587963	0.00609599	13.2781	8.83369
Fastk	66587	-0.300425	0.00610767	56.2233	69.2394
Hlf	217082	-0.155646	0.00615727	45.2306	50.3833
C78859	97455	0.687951	0.00616938	13.0226	8.08356
Vash1	238328	0.763313	0.00616944	8.23667	4.85257
Brsk1	381979	-0.430296	0.00618965	69.8544	94.1295
Inf2	70435	0.4258	0.00622077	74.7133	55.6185
Tigar	319801	-0.430963	0.00623284	9.55368	12.8796
Naaa	67111	-0.630276	0.00624752	15.8118	24.4745
Usp53	99526	0.906324	0.00625133	59.8432	31.9289
Nr1d1	217166	0.484003	0.00627151	90.7094	64.8564
Dlgap3	242667	-0.643618	0.00631605	3.64045	5.68727
Thy1	21838	-0.567518	0.00636336	153.36	227.274
4930581F22Rik	78934	-0.638032	0.00637824	16.1426	25.1212
Calr3	73316	-0.644142	0.00640382	5.14472	8.04022
Rcor2	104383	-0.661813	0.00642897	5.03886	7.97182
Gstm6	14867	-0.682447	0.00643787	3.24089	5.20117
Emx2	13797	0.817075	0.00644326	9.78726	5.55517
Clec10a	17312	-0.953454	0.00652412	2.07999	4.0279
Snap25	20614	-0.533853	0.00653784	838.316	1213.71
Tmem59l	67937	-0.471948	0.0066129	69.5944	96.5261
Inafm1	66300	-0.366522	0.00665807	37.9982	48.9889
Chd2	244059	0.510979	0.00671126	37.3704	26.2246
Zfp846	244721	-0.0915932	0.00671275	3.36536	3.58595
Abi2	329165	0.770707	0.00671697	10.0478	5.88932
Ccdc92	215707	-0.375213	0.00671973	46.3185	60.0766
Arhgef16	230972	0.6779	0.00672978	15.7079	9.8186
Mpv17l	93734	0.768239	0.00673138	12.1717	7.14641
Msrb2	76467	-0.367427	0.0067444	20.315	26.2074
Efhd1	98363	0.654566	0.00676209	184.337	117.103
Rec8	56739	-0.497274	0.00677759	10.3705	14.6384
Pnpo	103711	-0.418746	0.00679649	31.8989	42.6414
Axl	26362	0.507057	0.00683389	60.8053	42.7861
Pkd2	18764	0.634021	0.00684521	79.35	51.1314
Reg3b	18489	12.7368	0.00685125	0.682609	0.0001
Nrip1	268903	0.399588	0.00686265	13.4103	10.166
Faim2	72393	-0.492225	0.00688429	52.275	73.5307
Diexf	215193	-0.407181	0.00691225	5.50956	7.30618
Birc6	12211	0.276733	0.00691344	32.699	26.9917
Gnaq	14682	0.480425	0.00692161	49.1226	35.2094
Wwtr1	97064	0.589296	0.00698866	49.8955	33.1639
Sh3bgr	50795	-0.632552	0.00699318	21.1326	32.762
Crabp1	12903	-1.30843	0.00699459	2.13871	5.29698
Syn3	27204	0.825802	0.00699467	5.33666	3.01077
Syn2	20965	0.53955	0.00699658	30.5929	21.0475
Grid1	14803	0.81647	0.00700966	2.60905	1.4815
Dido1	23856	0.43393	0.00701393	22.5995	16.7291
Man2a1	17158	0.554631	0.00702464	27.154	18.4873
Mapk10	26414	-0.425022	0.00702632	33.5266	45.0125
Tgfbi	21810	0.715659	0.0070444	108.501	66.0692
Ackr1	13349	-0.662673	0.00704692	16.4503	26.041
Tuba4a	22145	-0.210924	0.00706662	82.0735	94.9943
Klf10	21847	0.715518	0.00707679	15.2647	9.29602
Klhl30	70788	1.5303	0.00709234	2.44628	0.846915
Tmem51	214359	0.727654	0.00711684	32.1959	19.4426
Prkdc	19090	0.696205	0.00712405	6.64094	4.09875
Fmnl2	71409	0.751746	0.00715356	38.914	23.1104
Ubr5	70790	0.459571	0.00718031	49.8543	36.2541
Acss3	380660	0.69256	0.00718224	33.8767	20.9614
Ica1	15893	-0.38402	0.00721947	35.4815	46.3024
Actr3b	242894	-0.556301	0.00723043	10.3767	15.2589
Cckar	12425	-1.36729	0.0072527	0.290544	0.749558
Micall1	27008	0.468473	0.00725537	28.5159	20.6093
Gm21320	100861909	13.1235	0.00729386	0.892414	0.0001
Coq2	71883	-0.465624	0.00730976	48.9519	67.5984
Cobl	12808	0.722375	0.00731953	14.8778	9.01741
Col4a6	94216	0.826649	0.00735298	2.36844	1.33541
Smim4	66487	-0.635546	0.00735528	32.9421	51.1764
Pcdh17	219228	0.693812	0.00737268	2.78407	1.72116
Gm8909	667977	2.46471	0.00737315	2.35591	0.426782
Neurl1b	240055	0.00621317	0.007378	0.886122	0.882314
Pnck	93843	-0.556072	0.00739686	11.5049	16.9153
Fermt2	218952	0.467763	0.00740327	130.776	94.5624
AI662270	100043636	-1.60285	0.00741831	9.18886	27.9105
Caln1	140904	1.11217	0.00744288	4.01242	1.85614
Apol8	239552	-1.02685	0.00744375	3.26124	6.64501
Calu	12321	0.604452	0.00744603	254.155	167.163
Kcna5	16493	-1.31939	0.00744833	0.673065	1.6797
Glis3	226075	0.738386	0.0074691	3.46683	2.07805
Deaf1	54006	-0.319857	0.00748473	24.4528	30.5221
Lpin3	64899	0.627244	0.007492	6.13824	3.97397
Rnd1	223881	0.675162	0.00749292	21.8777	13.7011
Mtpn	14489	0.48458	0.00750132	144.263	103.105
Tagap1	380608	-0.363231	0.0075058	20.581	26.4734
Gm20687	102634039	1.8213	0.00756608	2.26683	0.641434
Mfrp	259172	0.911537	0.00757408	2.04375	1.0865
Medag	70717	1.15533	0.0075744	43.0532	19.3293
Abhd2	54608	0.537337	0.00758381	45.0561	31.0455
Ric1	226089	0.627234	0.00758751	16.3664	10.5959
Galnt15	78754	0.997358	0.00764072	8.8586	4.43742
Sntg2	268534	-0.501532	0.00764133	5.9515	8.42563
Cox8b	12869	-1.0205	0.00764781	43.6171	88.4826
Lrp1	16971	0.615688	0.00764912	199.65	130.296
Cox6a2	12862	-2.43894	0.00765215	1.2607	6.8361
Maff	17133	1.03806	0.00767751	35.2986	17.1897
Zfp420	233058	-0.61692	0.00768144	4.67894	7.17561
Slc22a17	59049	-0.24869	0.00769636	159.909	189.992
Fzd1	14362	0.510952	0.00770533	29.9718	21.033
Tenm1	23963	3.05177	0.00770995	0.199972	0.0241153
Zfp454	237758	-0.685481	0.00774521	3.61976	5.82144
Rhbdf1	13650	0.418191	0.00774619	35.2714	26.3958
A830010M20Rik	231570	-0.721735	0.00776639	1.49992	2.47361
Calm2	12314	-0.281181	0.00778226	1338.78	1626.88
Ankrd37	654824	-1.10684	0.00782002	2.91701	6.28247
Tmem130	243339	-0.48067	0.00784907	11.519	16.0736
Epm2aip1	77781	0.609474	0.00787898	43.2089	28.3207
Ube2ql1	76980	-0.410651	0.00788375	21.5576	28.6562
4931428F04Rik	74356	-0.501406	0.00788567	5.04749	7.14519
Slc36a2	246049	-0.428882	0.00792453	36.8683	49.6318
Tmem218	66279	-0.496148	0.00792856	7.42297	10.4697
Znfx1	98999	0.555508	0.00795522	37.4021	25.449
Ccr5	12774	1.55695	0.00796006	4.3404	1.47517
Scn4b	399548	-0.566522	0.00799262	62.456	92.4942
Epha8	13842	-1.01729	0.00799868	1.73927	3.52047
Fam180a	208164	0.781823	0.00802366	33.1803	19.2987
Ldhb	16832	-0.418222	0.0080363	802.928	1072.94
Jmjd1c	108829	0.503826	0.00810557	48.4015	34.1344
Unkl	74154	0.422887	0.00814288	14.233	10.6169
Rpp21	67676	-0.530865	0.0081699	31.9154	46.1113
Esrp2	77411	1.17694	0.00817008	3.2219	1.42501
Gm31258	102633428	3.27814	0.00817395	0.239713	0.02471
Itpr1	16438	0.681939	0.00820496	120.03	74.8178
Abcb9	56325	-0.343646	0.00822541	13.4089	17.0153
Tpm4	326618	0.574385	0.00822985	211.061	141.743
Erlin2	244373	0.452978	0.00825064	52.8595	38.6156
Smg1	233789	0.554846	0.00827732	32.8851	22.3859
Aqp2	11827	-1.90551	0.00828245	0.519678	1.94693
Cpne6	12891	-0.527663	0.00829953	19.4153	27.989
Rgs3	50780	-0.641844	0.00830237	22.0586	34.4186
Fasn	14104	0.578239	0.00831808	67.3266	45.0941
Osr1	23967	-0.586102	0.0083192	11.3026	16.9673
Gm9860	791374	0.891817	0.00832855	15.1806	8.18135
Ildr1	106347	0.661719	0.00833025	25.23	15.9485
Slc30a4	22785	0.526581	0.00833438	25.5415	17.7308
Trim56	384309	0.528901	0.00838711	23.9888	16.6262
Flt3	14255	-0.487421	0.00839622	10.2123	14.317
Plxdc2	67448	0.597348	0.00841169	37.3182	24.6661
Gm19345	100502736	1.12837	0.00841555	109.349	50.0196
Tdrd7	100121	0.552867	0.00843005	53.0977	36.1948
Hmcn1	545370	0.742613	0.00844053	5.63433	3.36739
Vmo1	327956	0.5668	0.00846329	365.765	246.933
Zfp937	245174	0.84047	0.00847612	3.59394	2.00708
Ppp3cb	19056	-0.358289	0.00850866	77.9699	99.9499
Mapk6	50772	0.515085	0.00852069	35.3768	24.7549
Ryr3	20192	0.217984	0.00854695	4.1837	3.59701
Gm16907	100504114	0.873482	0.00859042	4.4634	2.43625
Kifc2	16581	-0.470222	0.00859826	24.1077	33.3969
Golph3l	229593	-0.804765	0.00863088	12.6017	22.0133
Maml2	270118	0.68457	0.00864931	11.908	7.40905
Gm12762	105247247	13.2276	0.00866888	0.959203	0.0001
Smtnl2	276829	0.483548	0.00870789	21.7935	15.5871
Slc6a8	102857	0.30815	0.0087122	70.2859	56.7683
Lmbr1	56873	-0.600612	0.00878654	10.8478	16.4492
Zfp518a	72672	0.587375	0.00879028	8.01227	5.33259
Isl2	104360	-0.576409	0.00880687	10.8745	16.2153
Gm6576	625311	-1.98991	0.00880766	1.24157	4.93169
Trip12	14897	0.635936	0.00882172	111.389	71.6815
C2cd4a	244911	3.83474	0.00883989	0.674543	0.0472757
Ms4a6d	68774	0.877207	0.00884322	22.8138	12.4203
Elf5	13711	1.68534	0.0088501	1.95982	0.609367
Slmap	83997	0.468242	0.00885754	68.4972	49.5129
Clec11a	20256	-0.696939	0.00889921	10.516	17.0471
Ifngr2	15980	-0.413708	0.00891004	21.5544	28.7127
Kbtbd11	74901	0.648947	0.00897565	19.015	12.1268
Bmpr1a	12166	0.497841	0.00903308	77.6951	55.021
Cetn4	207175	-0.952711	0.0090362	3.87265	7.49553
Rb1	19645	0.475996	0.00904897	52.0188	37.4
Dusp4	319520	0.982138	0.00906872	10.0001	5.06234
Irak2	108960	0.659931	0.00907325	16.3939	10.3758
Prkg1	19091	0.741414	0.00908733	7.29628	4.36429
Dpy19l4	381510	0.416456	0.00909665	24.5074	18.3625
Golga3	269682	0.483806	0.00910132	23.1019	16.5199
Relt	320100	-0.387197	0.00912846	12.1162	15.8462
Plpp2	50784	0.684958	0.00913715	36.6105	22.7726
Gria3	53623	-0.443084	0.0091461	20.0477	27.2549
Trim16	94092	0.542855	0.00919528	18.2883	12.5533
Lyar	17089	-0.285803	0.00923047	17.4452	21.2672
Zcchc14	142682	0.545759	0.00923799	31.9901	21.9142
Iws1	73473	0.520998	0.00923834	15.5362	10.827
Stx16	228960	-0.421498	0.0092682	19.3354	25.8963
Tmod4	50874	-1.16371	0.00930795	4.05567	9.086
Fermt1	241639	1.16425	0.00933719	2.09587	0.935169
Arg2	11847	0.778203	0.00939604	41.6326	24.2756
Pard3b	72823	0.582752	0.00939991	6.04276	4.03468
Rtn4r	65079	-0.587247	0.00944976	4.40063	6.61141
F11r	16456	0.547528	0.00947983	52.0927	35.6414
Alpk2	225638	-0.906501	0.00951479	0.992215	1.8599
Atp5g1	11951	-0.379852	0.00956534	161.283	209.863
Dhcr24	74754	-0.400205	0.00960136	26.6521	35.1727
Socs7	192157	0.588945	0.00960269	25.1867	16.7448
Babam1	68251	-0.245602	0.00971925	85.0648	100.852
Nr2f1	13865	0.714846	0.00975353	109.758	66.8723
Bscl2	14705	-0.362563	0.00975623	54.6667	70.2854
Smad4	17128	0.468912	0.00975647	45.321	32.7448
Cd3e	12501	-0.800002	0.00976926	1.56074	2.7174
Stac2	217154	-0.503156	0.00981065	59.1782	83.8739
Trbc1	100125262	-1.55163	0.00981532	2.09348	6.13699
Nrn1	68404	-0.556119	0.00982131	79.4192	116.771
Fut9	14348	0.778882	0.00982473	3.58506	2.08944
Nmrk1	225994	-0.404235	0.00986297	19.6746	26.0371
Gba2	230101	-0.337266	0.00986381	20.2795	25.6203
Txndc11	106200	0.764748	0.00988051	51.7301	30.446
Herc2	15204	0.678733	0.00991538	25.787	16.1095
Ube2d1	216080	-0.31605	0.0099198	53.7504	66.9148
Gdap10	100504486	0.880501	0.0099345	1.81156	0.984001
Myh14	71960	0.657737	0.010024	45.8705	29.076
Magel2	27385	2.82365	0.0100749	0.222473	0.031425
Pign	27392	0.48706	0.0100752	14.9611	10.6744
Barhl1	54422	-0.836353	0.01009	1.24993	2.23179
Ezr	22350	0.420374	0.0101542	109.837	82.0739
Cdkn1c	12577	-0.50427	0.0101631	71.9314	102.028
Rdh12	77974	-0.782902	0.0101833	5.43764	9.35595
Cel	12613	-3.50222	0.0102071	0.061218	0.693668
9830132P13Rik	329753	-10.1405	0.0102486	0.0001	0.112873
Sntb1	20649	0.827105	0.0102499	14.4283	8.13263
Tmem42	66079	-0.436974	0.0102686	15.9485	21.5904
Mical1	171580	-0.451957	0.010282	27.2768	37.3117
Gadd45gip1	102060	-0.319473	0.0102926	35.14	43.8503
Mgea5	76055	0.498951	0.010306	102.492	72.5258
Xpo4	57258	0.826475	0.0103252	9.05829	5.10802
Hrk	12123	0.752823	0.0103308	6.79587	4.03295
Myadml2	68515	-1.45539	0.010337	3.67035	10.0652
Gpr153	100129	0.69337	0.0103407	8.39052	5.18876
Xlr3c	22446	1.52262	0.0103419	1.79489	0.624719
Pm20d2	242377	1.16787	0.0103454	5.25232	2.3377
Rfng	19719	-0.339273	0.0103637	28.6126	36.1983
Tusc2	80385	-0.228617	0.0103759	64.2254	75.2536
Prr22	100504446	-1.44548	0.0104064	0.793572	2.16132
Fam78a	241303	-0.834651	0.0104291	5.90333	10.5281
Arhgap8	73167	0.782848	0.0104532	12.0173	6.98466
Pde3a	54611	0.959931	0.0104564	3.30757	1.70036
Crb2	241324	0.767741	0.0104893	4.16634	2.44704
Surf4	20932	0.518323	0.010506	115.654	80.7479
Hrh3	99296	-0.65422	0.0105332	1.22964	1.93517
Gpx1	14775	-1.0942	0.0105733	50.906	108.681
Ccdc92b	432582	-0.384084	0.0105952	7.5074	9.79739
Arhgef12	69632	0.630549	0.0106276	68.2232	44.0674
Klhdc3	71765	-0.290654	0.0106394	64.025	78.315
Gm13889	620695	0.653845	0.0107163	67.8133	43.101
Fbxo22	71999	-0.27866	0.0107175	53.9671	65.4657
Rab15	104886	0.603654	0.0107511	97.5389	64.1889
Tns1	21961	0.775582	0.0107517	108.529	63.3975
Sfrp5	54612	-0.607464	0.0107555	19.812	30.1851
Nprl2	56032	-0.346581	0.0107785	23.0088	29.2567
Rbfox3	52897	-0.372927	0.0108543	21.6666	28.0577
Atf5	107503	0.68812	0.0109022	59.9412	37.2032
Mlec	109154	0.493352	0.010961	108.863	77.333
Nckipsd	80987	-0.344909	0.0109916	16.9029	21.4679
Gm4825	223745	-1.69963	0.0110078	2.04957	6.65738
Gm13524	105244117	-12.4443	0.0110307	0.0001	0.557321
Gm15422	102637371	-1.45821	0.0110637	1.50955	4.14775
BC005561	100042165	0.939589	0.0110966	6.99454	3.64682
Gdf11	14561	0.578222	0.0111266	16.1419	10.8117
Ssh2	237860	0.55556	0.011147	19.4075	13.2047
B3gat1	76898	-0.492797	0.0112671	38.6092	54.3297
Adssl1	11565	-0.555348	0.0113425	24.9539	36.6704
Ppfia2	327814	-0.235119	0.011345	3.21965	3.78954
Pcsk1n	30052	-0.433219	0.011353	95.0585	128.352
Ly6g6c	68468	1.89768	0.0114562	4.19209	1.12505
Olfr12	257890	-1.15631	0.0114762	0.3937	0.877502
Cdk5r2	12570	-0.547608	0.0114805	8.72315	12.7503
Dgat2	67800	-0.617527	0.011484	9.02587	13.8479
Cers6	241447	0.832947	0.0115509	12.4489	6.98856
Fam174b	100038347	0.545605	0.0115568	36.3287	24.8889
Pdpr	319518	0.577392	0.0116002	16.127	10.8079
Gm2670	100040218	1.21362	0.0116324	2.01874	0.870456
Zfp955a	77652	0.831171	0.0116631	10.4376	5.86671
Sned1	208777	0.833589	0.0116755	100.005	56.116
Lingo1	235402	-0.43006	0.0116862	11.2769	15.1932
Mctp1	78771	0.447774	0.0117095	13.6964	10.0418
Sgcg	24053	-5.12087	0.011717	0.0149317	0.51957
Clock	12753	1.01802	0.0117318	33.657	16.6196
Add3	27360	0.609639	0.0117405	174.056	114.069
Gm13599	102639471	-12.4775	0.0117485	0.0001	0.57031
Cyc1	66445	-0.218887	0.0117578	235.659	274.268
Plet1	76509	1.08774	0.0117953	18.2131	8.56924
Dnd1	213236	-1.36111	0.0118178	0.611879	1.57181
Panx3	208098	-1.362	0.0118908	1.90902	4.90695
Calcb	116903	1.71814	0.011896	3.40631	1.03531
4930404I05Rik	67394	-0.290083	0.0119039	4.9137	6.00803
Ptprk	19272	0.785088	0.0119398	37.8291	21.9528
Ctss	13040	0.697049	0.0121076	332.986	205.397
Dlx6	13396	-1.09188	0.01212	2.00728	4.27855
Lhfpl4	269788	-0.439458	0.0121331	25.7844	34.9661
Alpl	11647	-0.568893	0.0121513	55.7217	82.6567
Ahnak	66395	0.58814	0.0121696	46.1868	30.7235
Serinc2	230779	0.811969	0.0121826	36.0285	20.522
Fam171b	241520	0.570709	0.0121827	37.6717	25.3638
Pygl	110095	-0.781669	0.0121905	30.268	52.0342
Xpnpep1	170750	0.553442	0.0121967	75.7921	51.6442
Frk	14302	0.492335	0.0122638	8.03223	5.7099
St6galnac6	50935	-0.172716	0.0122866	41.0899	46.3157
Naf1	234344	0.509417	0.0123462	14.8859	10.4574
Cirbp	12696	-0.477084	0.0123873	115.012	160.088
Srcap	100043597	0.742181	0.0124182	16.9088	10.1086
Cma1	17228	-3.92734	0.0124576	0.0692963	1.05428
Thrsp	21835	-0.707299	0.0125447	12.7088	20.7503
Ell2	192657	0.518941	0.012569	29.6905	20.7205
Ndufa11	69875	-0.295581	0.012588	48.1129	59.0527
Map7d2	78283	-0.393146	0.0126343	69.3373	91.0574
Nrbp2	223649	-0.318903	0.012663	181.073	225.868
Smap2	69780	-0.295159	0.0126886	66.9476	82.1461
Star	20845	0.612546	0.0127046	6.25994	4.09426
Nefm	18040	-0.535235	0.0127086	350.157	507.44
Gbp2b	14468	-10.4203	0.012769	0.0001	0.13703
5830408C22Rik	74744	-0.911308	0.0128063	2.69585	5.07022
Gm340	381224	0.939997	0.0128233	2.03947	1.06304
Xrn1	24127	0.565567	0.0128407	16.4277	11.1001
Tspan12	269831	0.530623	0.0128718	43.6088	30.1884
Lypd1	72585	-0.568156	0.0128754	75.2347	111.545
Arhgef25	52666	-0.228037	0.0128883	35.834	41.9703
A830082K12Rik	320174	0.903109	0.0129157	65.2915	34.9135
Pgap3	320655	-0.375783	0.0129218	6.78784	8.80752
Gm16984	102640991	1.41424	0.0129291	2.46454	0.924715
Sh3gl3	20408	-0.676883	0.0129428	7.1961	11.5043
Ssx2ip	99167	0.554501	0.0129757	45.2012	30.7771
Park7	57320	-0.473465	0.0130318	163.575	227.114
Uspl1	231915	-0.610323	0.0130332	13.8753	21.1821
Cbr1	12408	-0.297496	0.0130515	60.9806	74.9457
Gabra1	14394	1.73021	0.0130844	1.77408	0.534725
Klhdc10	76788	-0.273808	0.0130848	28.9913	35.0503
4930470G03Rik	105245359	3.2008	0.0130862	0.329176	0.0358007
Fan1	330554	0.733736	0.0131304	6.97849	4.19648
Tnik	665113	1.00322	0.0131453	25.3148	12.6292
Rell2	225392	-0.327309	0.0131639	48.6293	61.0138
Cd300lg	52685	-1.27557	0.0131754	1.54331	3.73626
Mchr1	207911	-0.723582	0.0132881	2.89338	4.77778
Sh3d19	27059	0.670459	0.0133199	46.2302	29.0467
Pdgfa	18590	-0.214427	0.0133241	39.5821	45.9249
Hspb8	80888	0.574533	0.0133404	149.527	100.408
Gjb2	14619	0.441247	0.0133575	559.228	411.87
Rimkla	194237	-0.467978	0.013382	11.5873	16.0272
Nrk	27206	-0.948795	0.0133833	0.247984	0.478674
Tmem150b	330460	-1.18012	0.0134245	1.19835	2.71542
Usp24	329908	0.457624	0.0134352	26.7514	19.48
Pam	18484	0.478823	0.0134461	99.3312	71.2764
Smad1	17125	0.465945	0.0134554	32.8526	23.7852
Nup98	269966	0.471929	0.0135109	21.3843	15.418
Unc13a	382018	0.55338	0.0135393	9.21154	6.27695
Cers2	76893	0.551104	0.0135431	261.874	178.729
Igkv4-57-1	384514	-4.76496	0.0135486	0.122657	3.33494
Rps2-ps6	100043752	-1.1441	0.0135566	12.0807	26.6994
Ints7	77065	-0.0455976	0.0135813	9.13064	9.42383
8430422M14Rik	109319	-0.725768	0.0135921	8.24337	13.6327
Dlg2	23859	0.628752	0.0136098	48.6578	31.4687
Rnf208	68846	-0.957256	0.0136317	24.3219	47.2238
D430018E03Rik	442800	1.59558	0.0136349	0.654941	0.216714
Papola	18789	0.598802	0.0136519	95.2315	62.8816
Gpihbp1	68453	-1.20967	0.0136704	2.08296	4.81755
Adgre1	13733	0.681004	0.0137325	19.2576	12.0116
3830417A13Rik	70696	2.91182	0.0137488	0.719235	0.0955707
Plod3	26433	0.419332	0.0137598	40.8834	30.5714
Gm19187	100418404	2.44144	0.0137875	1.01167	0.186249
Eya4	14051	0.587327	0.0137946	55.9464	37.2365
Nefl	18039	-0.486486	0.013795	351.039	491.816
Fam120c	207375	0.885676	0.0138038	12.581	6.80928
Cpm	70574	0.557549	0.0138384	29.0631	19.7471
Ntn5	243967	0.870801	0.0138436	7.18728	3.93031
Rnf170	77733	0.658725	0.013922	18.5368	11.7419
Slco5a1	240726	-0.659121	0.0139261	9.12197	14.4047
Igsf21	230868	-0.571974	0.0139299	6.46917	9.61679
C1qa	12259	0.561114	0.0139384	261.193	177.031
Tbc1d4	210789	0.499104	0.0139916	13.5127	9.56089
Grk3	320129	0.546365	0.0140324	27.8096	19.0424
Ccnd1	12443	0.640349	0.014089	22.9575	14.7286
Kcnj11	16514	-0.537922	0.0141078	8.0256	11.6522
Cttn	13043	0.392197	0.0141771	103.398	78.786
Tbc1d8b	245638	0.551342	0.0141841	13.26	9.04839
Grip2	243547	-0.548288	0.0141998	3.78782	5.53911
Nek6	59126	0.365206	0.0142199	4.97581	3.86301
Sp140	434484	-0.323789	0.0142238	7.47418	9.35478
Sema7a	20361	-0.488463	0.0142375	119.903	168.218
Zfyve28	231125	-0.425463	0.0142811	11.8719	15.944
Fbp2	14120	1.06364	0.0142866	7.06241	3.37882
Etv6	14011	0.525739	0.0143004	25.1394	17.4619
Myl12b	67938	-0.280544	0.0143064	255.323	310.129
Macf1	11426	-0.113309	0.0143181	63.6877	68.8914
Tbx15	21384	-0.95025	0.0143399	2.1136	4.08391
Iltifb	116849	12.3533	0.0143479	0.523264	0.0001
Tmem35a	67564	-0.468483	0.0144006	17.9209	24.7963
Prss36	77613	0.591917	0.0144311	175.085	116.162
Mrpl18	67681	-0.354494	0.0144524	53.8651	68.8685
Use1	67023	-0.319151	0.014485	108.973	135.954
Cldn7	53624	0.708205	0.0145152	33.8933	20.7454
Grxcr2	332309	-0.790472	0.0145368	8.81595	15.2484
Gm16853	330902	5.30966	0.0145528	0.226915	0.00572133
Serpina1a	20700	12.442	0.0145552	0.556452	0.0001
Meis1	17268	0.685232	0.0145996	6.56374	4.08203
Pcyt1a	13026	0.923131	0.014611	32.8416	17.3194
Hist2h3c2	97114	0.973147	0.0146577	11.7749	5.99808
Tgfa	21802	0.605487	0.0146674	25.3509	16.6619
Cldn19	242653	-0.36584	0.0146996	31.3546	40.4045
Fam78b	226610	-0.329932	0.0147205	10.5593	13.2726
Fam19a5	106014	-0.385618	0.014781	42.5679	55.6115
Bex6	328660	-12.9531	0.0148524	0.0001	0.792984
Kcnh2	16511	-0.577716	0.0148676	30.9588	46.2055
Idh3g	15929	-0.200598	0.0149272	112.66	129.466
Cdh2	12558	-0.329964	0.0149317	20.5319	25.8082
Spint2	20733	0.611313	0.0149586	298.266	195.245
Smpd5	100503915	-1.39985	0.0150215	0.739914	1.95245
Cops2	12848	0.497353	0.015026	104.127	73.7639
Myo16	244281	-0.463072	0.0150495	3.84761	5.30383
Serpine1	18787	-0.675283	0.0150755	4.32131	6.90074
Nthl1	18207	-0.678656	0.0150884	5.24191	8.39046
Hivep2	15273	0.726425	0.0150955	14.7616	8.9219
A730089K16Rik	320411	-1.35578	0.0151197	1.64719	4.21575
Lcmt1	30949	-0.364489	0.0151518	27.7637	35.7437
Kcns3	238076	-0.441617	0.0151542	8.43452	11.4551
Sh3pxd2b	268396	0.533902	0.0151673	22.1047	15.2674
Gm7997	666237	1.37771	0.0151702	2.93213	1.12837
Tulp4	68842	0.514594	0.0152011	52.8187	36.9725
Pcdhgb7	93704	0.908753	0.0152148	5.80067	3.0897
Trbc2	100125263	-1.24745	0.0153141	3.36139	7.98065
Nmu	56183	12.1651	0.0153182	0.459265	0.0001
Morn4	226123	-0.375677	0.0153479	18.5306	24.0425
Pdyn	18610	10.7304	0.0153575	0.169889	0.0001
Crim1	50766	0.581893	0.0153676	41.15	27.4918
Itga5	16402	0.632469	0.0153691	12.3584	7.97203
Pde10a	23984	0.927515	0.0153965	6.83714	3.59472
Bola2	66162	-0.40861	0.0154461	19.3624	25.7018
Clmp	71566	-0.348108	0.0154475	37.9326	48.284
Ahr	11622	0.855078	0.0154682	10.32	5.70524
Gna13	14674	0.271307	0.0154871	43.3435	35.9131
Pth1r	19228	-0.37546	0.0156051	30.6139	39.7139
Fam83b	208994	1.37471	0.0156194	2.96709	1.1442
Inha	16322	-0.358761	0.0156726	15.3238	19.6501
Apob	238055	2.4281	0.0156834	0.258256	0.0479867
Prex2	109294	0.701276	0.0156943	9.66871	5.94653
Rusc2	100213	0.408183	0.0157085	52.0014	39.1868
Slc29a2	13340	-0.514875	0.0157231	5.57552	7.96669
Bcl3	12051	0.738995	0.0157642	15.6449	9.37375
Jade1	269424	0.46482	0.0157662	37.2457	26.9868
Ctcflos	74161	-11.1757	0.0158012	0.0001	0.231332
Cox7a2l	20463	-0.318914	0.0158416	237.035	295.676
Limd2	67803	-0.772326	0.0158661	22.9178	39.1441
Ptpn9	56294	0.490972	0.0158884	32.3176	22.9955
Pdia6	71853	0.619102	0.0158975	243.438	158.497
Sp6	83395	-11.715	0.0159059	0.0001	0.336184
Xpo1	103573	0.569997	0.0159777	68.2041	45.9435
Sos2	20663	0.535483	0.0159819	39.7043	27.3931
Rorb	225998	0.806112	0.0160007	4.88054	2.79128
Ythdf3	229096	0.398369	0.0160186	41.7865	31.7041
Ddr2	18214	0.759156	0.0160303	66.1002	39.0548
Itga1	109700	0.605785	0.0160492	4.7928	3.14942
A830052D11Rik	402767	-4.07066	0.0160615	0.0356657	0.599294
Hscb	100900	-0.463056	0.0160835	16.8239	23.1911
Tmem132c	208213	-0.490059	0.0161363	10.023	14.0774
4932438A13Rik	229227	0.500775	0.0161446	47.0705	33.266
Lats1	16798	0.412683	0.016145	25.3259	19.0254
Slc45a1	242773	-0.399789	0.0161541	13.6798	18.048
Rit2	19762	-0.604749	0.0161736	19.4374	29.5587
Slc15a1	56643	2.38794	0.0162385	0.404493	0.0772803
Scara5	71145	0.754549	0.0162488	20.2097	11.9789
Ackr4	252837	-1.11827	0.0163215	3.56785	7.74531
Dnajc21	78244	-0.304015	0.0163395	28.9964	35.7982
Hs2st1	23908	0.428912	0.0163462	23.4751	17.4379
Gm29771	101056065	2.19937	0.0163685	0.819492	0.17843
Nebl	74103	0.526833	0.0163817	104.996	72.8756
Kcnc3	16504	-0.568667	0.0164088	86.6599	128.53
Gm3052	100040938	-1.18846	0.0164319	0.39701	0.904824
Pde6d	18582	0.444519	0.016458	123.668	90.8749
Mns1	17427	-0.524848	0.016459	5.56316	8.00418
Car5b	56078	0.861149	0.0164891	4.54518	2.50219
Kdm5a	214899	0.515797	0.0165078	24.7935	17.3408
Sec16a	227648	0.535909	0.0165169	31.0324	21.4038
Ighv1-20	668497	14.1414	0.0165172	1.80707	0.0001
Abcb11	27413	3.47782	0.0165265	0.17981	0.0161393
Gm20655	102635429	-1.93024	0.0165534	0.131716	0.501993
Cblc	80794	0.734226	0.0165601	9.01822	5.42121
Fndc3a	319448	0.690049	0.0166832	64.0627	39.7082
Hoxaas2	105242657	1.55352	0.0167036	1.20622	0.410934
Gfap	14580	1.10601	0.0167102	359.472	167.003
Rbm28	68272	0.561148	0.0167199	36.0411	24.4273
Ppp4r1l-ps	100043911	-0.336801	0.0167282	13.3615	16.875
Pip5kl1	227733	0.621111	0.0167615	19.3253	12.5647
Fmo2	55990	-0.527815	0.0168097	7.62868	10.9986
Dtd2	328092	-0.358284	0.0168115	9.54854	12.2403
Abhd13	68904	0.44847	0.0168479	19.475	14.2717
Ssfa2	70599	0.410897	0.0168581	43.716	32.8812
Coa3	52469	-0.335261	0.0168617	85.0678	107.322
Gm15883	102632321	-10.8932	0.0168684	0.0001	0.190182
Llgl2	217325	0.3563	0.0168773	42.1408	32.919
Ntrk1	18211	3.30619	0.0168985	0.463877	0.0468963
Mup14	100039116	13.1303	0.0169039	0.896633	0.0001
Pgf	18654	-0.695662	0.0169326	10.899	17.6523
Epb41l5	226352	0.557717	0.0169568	9.5298	6.47432
Gnaz	14687	-0.403699	0.0169611	7.21828	9.54903
9030407P20Rik	100504389	-0.74512	0.0169843	3.17092	5.31483
Rwdd2b	53858	-0.369995	0.0169891	6.27687	8.1119
Mccc1os	654424	-0.856839	0.0170224	0.357969	0.648306
Jph3	57340	-0.381259	0.017031	11.1275	14.4933
Adgrl4	170757	0.744048	0.0170526	19.2835	11.5134
Alms1	236266	0.622816	0.0171051	4.61774	2.99877
Gpam	14732	0.599545	0.0171075	19.079	12.5914
Slc39a14	213053	0.929901	0.0171197	30.9028	16.2207
Pkm	18746	-0.180326	0.0172048	598.688	678.398
Grhl1	195733	0.574651	0.0172318	12.0872	8.11597
D10Wsu102e	28109	0.54688	0.017284	0.796558	0.545243
Vegfb	22340	-0.245896	0.0173839	102.866	121.981
Ccdc122	108811	-1.26734	0.0173861	2.88751	6.95073
Tomt	791260	-1.12511	0.017405	3.09928	6.76008
Mb	17189	-2.13156	0.0174249	1.45845	6.39079
Serpina3m	20717	11.8231	0.0174283	0.362342	0.0001
Cables2	252966	-0.151495	0.0175174	24.4047	27.1068
Sox15	20670	-4.01098	0.017551	0.0484357	0.78089
Clgn	12745	-0.464478	0.0175789	12.8984	17.7975
Trim37	68729	-0.386272	0.0175946	49.1107	64.1883
Celsr2	53883	0.571002	0.0176119	29.2241	19.6722
Ankrd55	77318	-0.427911	0.01763	9.13577	12.2902
Neurod1	18012	2.06154	0.0176509	2.46905	0.591485
Psmc3ip	19183	-0.674946	0.0176529	5.04421	8.05326
1190002N15Rik	68861	0.706434	0.0176805	59.965	36.7485
Elp5	54351	-0.287368	0.0177314	40.9499	49.9758
Ddhd1	114874	0.852875	0.0177745	66.5045	36.8222
Pcdhga10	93722	1.0307	0.0177761	4.17795	2.045
8030423F21Rik	211001	-10.1829	0.0178131	0.0001	0.116243
Cntn4	269784	0.593913	0.0178205	9.86282	6.53454
Fbxo9	71538	-0.16091	0.0178437	58.4643	65.3626
Gjd2	14617	-0.554116	0.0178868	6.19704	9.09892
Ctnna1	12385	0.465922	0.0179142	168.063	121.679
Lypd6b	71897	-0.425871	0.0179708	9.90712	13.3091
Ptms	69202	-0.301604	0.0179977	370.477	456.618
Aph1c	68318	0.482873	0.0180112	14.1241	10.1065
Ap3b2	11775	-0.447763	0.0180171	32.1224	43.8125
Glt28d2	320302	0.508941	0.0180294	9.48376	6.6646
AI480526	100675	-0.310512	0.0181862	67.701	83.9593
Nisch	64652	0.697393	0.0182049	191.857	118.315
Gal3st4	330217	0.758757	0.0182176	11.1393	6.5834
Fbxo32	67731	0.689648	0.0182757	50.2953	31.1834
Ash1l	192195	0.584643	0.0183503	28.2511	18.8382
Mcpt4	17227	-4.82846	0.0183619	0.0404377	1.14894
Fndc5	384061	-0.386323	0.0184215	53.2636	69.6186
Il6	16193	2.61652	0.0184875	2.56019	0.417467
Ak1	11636	-0.281622	0.0185563	48.9312	59.4788
Smarca1	93761	0.566248	0.0185658	14.0457	9.48607
Ehd2	259300	0.516093	0.01857	15.6612	10.9513
Mgat5b	268510	-0.66559	0.018576	2.70322	4.28789
Wsb1	78889	0.585983	0.0185896	185.13	123.332
Apcdd1	494504	0.621772	0.0186061	29.4513	19.1396
Tdrp	72148	-0.298166	0.0187083	41.1911	50.6478
5830417I10Rik	100302730	0.947174	0.0187471	11.9931	6.22018
Blvra	109778	-0.316132	0.0187592	41.9902	52.2773
Colq	382864	-0.791751	0.0188292	4.20609	7.28148
Ncor2	20602	0.558731	0.0189024	106.796	72.5036
Cuedc2	67116	-0.298396	0.018905	63.7421	78.3885
Orc5	26429	-0.323924	0.0189132	23.6559	29.6107
Gm3555	100041868	2.96029	0.0189351	0.955212	0.122733
Ghrl	58991	1.5982	0.0189631	2.34614	0.774904
Nup62cl	279706	1.08507	0.0189745	4.052	1.90999
Xlr3b	574437	1.20923	0.0190062	11.6474	5.03751
Dlg1	13383	0.529253	0.0190818	53.5156	37.0817
Zfpl1	81909	-0.23084	0.0190971	29.7946	34.9644
Tmem33	67878	0.382344	0.0191181	35.1374	26.9571
Ankrd13d	68423	-0.325277	0.0191321	18.1531	22.7441
Dytn	241073	-0.977059	0.0191564	1.09062	2.14683
Ndufb3	66495	-0.271287	0.0191582	127.686	154.102
Eno3	13808	-0.615481	0.0191587	17.4353	26.712
Atoh8	71093	0.510694	0.0192937	17.1931	12.0676
Rreb1	68750	0.674026	0.0192972	7.60226	4.76476
Trpm7	58800	0.582572	0.0193017	53.2623	35.5671
Rp9	55934	-0.456323	0.0193538	53.9872	74.0726
Caly	68566	-0.736938	0.0193865	6.76233	11.2703
Myo3a	667663	-1.39823	0.0194185	0.278551	0.734198
Kcnab3	16499	-0.376935	0.0194374	46.0341	59.779
Htt	15194	0.598463	0.0195152	20.6409	13.6325
Epcam	17075	0.657356	0.0195515	182.861	115.941
Nt5dc2	70021	-0.50976	0.0195704	22.9023	32.6086
Rab36	76877	-0.39447	0.019581	8.65747	11.3799
9430092D12Rik	77427	0.847235	0.0195985	4.82733	2.68327
Net1	56349	-0.162136	0.0196615	42.1695	47.1853
Aff2	14266	0.935465	0.0197042	2.7663	1.44643
Rnaseh2a	69724	-0.374818	0.0197058	16.04	20.7987
Gas7	14457	1.53848	0.0197068	23.0617	7.93895
Deptor	97998	0.761094	0.0197593	24.4864	14.4482
Chp1	56398	0.335425	0.0197596	45.7244	36.2389
Svep1	64817	0.656891	0.0197725	3.22069	2.0427
Mmp23	26561	-0.769406	0.0197951	4.50042	7.67127
5330438I03Rik	381325	1.95468	0.0198135	0.628037	0.16202
Amd-ps3	100043304	0.839813	0.0198248	7.8196	4.36893
Rnf220	66743	-0.195262	0.0198541	79.0384	90.4936
Sall1	58198	0.596858	0.019877	12.5933	8.32658
Plat	18791	0.678541	0.0198878	116	72.4764
Sipa1l3	74206	0.859704	0.0198918	26.5248	14.6169
4930458D05Rik	75802	-1.35927	0.0199013	0.409306	1.0501
Uchl5	56207	-0.360831	0.019919	33.8376	43.4531
Zfp236	329002	0.653002	0.0199492	20.8018	13.229
D330020A13Rik	791395	1.39615	0.0199811	3.89712	1.48068
Pde7b	29863	0.81129	0.0200047	19.9522	11.3702
Atpif1	11983	-0.351541	0.0200311	351.286	448.214
Hdlbp	110611	0.482535	0.0200537	123.395	88.3161
1700028E10Rik	625175	-1.01244	0.0201024	0.633835	1.27865
Cnnm1	83674	-0.381125	0.0201054	8.09957	10.5485
Samd4	74480	0.955858	0.0201244	12.1728	6.27549
Hipk3	15259	0.41358	0.0201622	51.3116	38.5226
2610507B11Rik	72503	0.478827	0.0201967	96.3122	69.1098
Chd5	269610	-0.329807	0.0202703	9.44278	11.8681
Tnn	329278	-2.76164	0.0202775	0.110062	0.7464
Vps13d	230895	0.434604	0.0203871	27.0175	19.9902
Tango2	27883	-0.394282	0.020411	45.3733	59.6336
Lrp10	65107	0.417237	0.0204834	66.4237	49.7419
Gstt2	14872	-0.120572	0.0205366	24.8967	27.0668
Gm11870	102631758	1.36436	0.0205476	1.84434	0.716354
Atp2b1	67972	0.520589	0.0206317	70.1442	48.8966
Gm15264	100042801	-13.669	0.020702	0.0001	1.30253
Trpm2	28240	-0.650779	0.0207191	6.65412	10.4471
Pus1	56361	-0.376502	0.0208314	10.7669	13.9774
Gm14292	100043168	-1.33829	0.0208589	4.24294	10.7283
2810049E08Rik	72677	11.6781	0.0208796	0.327685	0.0001
Ntan1	18203	-0.229295	0.020898	115.048	134.867
Adora1	11539	0.840672	0.0209286	8.3308	4.65178
Thada	240174	0.615134	0.020974	4.85044	3.1667
Gm5148	381438	-1.42868	0.0210521	0.645667	1.73814
Pop5	117109	-0.175943	0.0210728	26.5549	29.9991
Trps1	83925	0.575974	0.0210772	4.37656	2.93594
Tmem28	620592	-0.760546	0.0210816	1.74398	2.95453
Gnal	14680	-0.514636	0.0211404	13.0099	18.5864
Rictor	78757	0.453051	0.0211504	20.4758	14.9575
Serp1	28146	0.550234	0.0211811	96.7395	66.0643
Cyp46a1	13116	-0.561616	0.0212028	7.50788	11.081
Ubn2	320538	0.53339	0.0212117	22.5536	15.583
Dut	110074	-0.476559	0.0213135	35.1961	48.9726
Pqlc1	66943	-0.322729	0.0213317	33.8832	42.3775
Nfil3	18030	0.556875	0.0213328	21.1334	14.3659
Svop	68666	-0.502734	0.0213565	7.92247	11.2253
Mrps26	99045	-0.383363	0.0213568	32.3816	42.2379
Tmed7	66676	0.483373	0.0213883	94.5551	67.6356
Ppp1r13l	333654	0.597482	0.0213903	7.94264	5.24934
Dbi	13167	0.438687	0.0214281	718.541	530.143
Cflar	12633	0.430971	0.0214504	42.6595	31.6432
Rac3	170758	-0.642071	0.0215592	9.65267	15.0636
D630024D03Rik	414116	1.5377	0.0215676	3.45402	1.18968
Lin7c	22343	0.393325	0.0215708	70.7479	53.8655
Lzic	69151	0.622729	0.0215842	27.92	18.1324
Aldh1a3	56847	-0.432557	0.0217217	122.173	164.887
Gm26566	107181356	1.4844	0.0218114	2.45464	0.877284
Tc2n	74413	0.808805	0.021825	1.67974	0.958889
Gm10309	100038711	-10.8107	0.0218289	0.0001	0.179619
Stard10	56018	-0.532126	0.0218415	61.0848	88.3322
Il31ra	218624	1.3719	0.0218737	2.16424	0.836226
Ndufb9	66218	-0.326638	0.021882	271.848	340.921
Mup10	100039008	12.3639	0.0219149	0.527108	0.0001
Garem1	381126	0.649209	0.0219559	9.6516	6.15415
Gabpa	14390	0.427924	0.0219648	36.0706	26.8124
Flnb	286940	0.475354	0.0220044	26.2196	18.8595
Itga6	16403	0.589437	0.0221097	44.3216	29.4562
Fndc10	230991	-0.259693	0.0221122	33.4148	40.005
Stk24	223255	-0.282513	0.0221171	67.1773	81.7085
Gm4596	100043702	2.28904	0.0221815	2.18975	0.448049
Kmt2c	231051	0.239989	0.0221895	31.2707	26.4785
Pank3	211347	0.434275	0.0222665	30.9191	22.8821
Dicer1	192119	0.421236	0.0222687	27.8139	20.771
Gabre	14404	-0.473622	0.0223079	1.939	2.69248
Dnajb11	67838	0.462027	0.0223204	101.536	73.7116
Nfe2l1	18023	0.637446	0.0224096	74.7271	48.0383
Cyp3a11	13112	5.02845	0.0224293	0.528355	0.0161887
Zdhhc5	228136	0.386264	0.0224311	49.1782	37.6266
Snx9	66616	0.504711	0.0224675	52.312	36.8696
Trac	100101484	-0.774272	0.0224764	2.96633	5.07339
Smim24	72273	-0.736324	0.0225194	4.36788	7.27656
Mmp16	17389	0.785968	0.0225437	5.02978	2.91709
Snai2	20583	-0.858073	0.0225645	1.43225	2.59612
Fam155a	270028	-0.366038	0.0226256	9.87056	12.7213
Pcp4	18546	-1.09381	0.0226487	87.9014	187.614
Hoxa7	15404	-11.4067	0.022653	0.0001	0.271499
Podnl1	244550	-0.943562	0.022654	1.10119	2.11789
Mon1a	72825	-0.429676	0.02272	20.8151	28.0365
Apoa1	11806	2.51749	0.0228104	1.95469	0.34138
Slain1	105439	0.655774	0.0228264	30.8723	19.5957
Tardbp	230908	0.879463	0.0228266	80.152	43.5682
Arnt	11863	0.596007	0.0228377	31.8153	21.0485
Fam135b	70363	1.97914	0.0228997	0.322276	0.0817427
Fam69b	56279	-0.351072	0.0229081	26.8495	34.2467
Pianp	319352	-0.395839	0.0229129	9.20818	12.1153
Plpp4	381925	1.12559	0.0229331	6.06312	2.77882
Tmcc3	319880	1.43099	0.0229731	189.778	70.384
Vdac2	22334	-0.191931	0.0230304	132.956	151.874
2810428J06Rik	67058	1.33824	0.0230542	1.02096	0.403794
Rec114	73673	-0.871562	0.0230724	2.42498	4.43685
Amz2	13929	-0.256057	0.0230799	41.0732	49.0501
Klf12	16597	0.874834	0.0230936	9.71159	5.29589
Syap1	67043	0.372051	0.0230973	111.686	86.298
Vps13c	320528	0.458439	0.0231039	16.29	11.8554
Smim10l2a	320237	-0.512399	0.0231085	2.97911	4.24947
Nsf	18195	-0.342888	0.0231392	103.798	131.647
Emc3	66087	0.37563	0.0231715	110.809	85.4084
Gcn1l1	231659	0.517423	0.0232111	22.9851	16.0578
Smim17	100042450	-0.644717	0.0232478	3.82968	5.98745
Rufy3	52822	-0.315468	0.0232686	84.9053	105.657
Gtf2h2	23894	-0.329611	0.0232768	27.7684	34.8959
Derl2	116891	0.420221	0.0233052	32.4795	24.2723
Nipsnap1	18082	-0.280206	0.0233178	31.1349	37.8092
Dennd2a	209773	0.499998	0.0233303	17.4334	12.3273
Eif4e3	66892	-0.354794	0.0233592	13.2444	16.937
Ccl21a	18829	-2.50784	0.0233609	0.619704	3.52467
Gckr	231103	-1.67231	0.0233757	0.450578	1.43611
Dusp6	67603	0.622285	0.0233999	40.9883	26.6277
Camk2d	108058	0.788075	0.0234079	48.2431	27.9383
Sult5a1	57429	-0.467453	0.0234376	8.17326	11.3009
Ctsb	13030	0.382096	0.0234475	462.174	354.636
1700047M11Rik	67330	-0.491084	0.0235484	9.93856	13.9687
Lag3	16768	0.749946	0.0235879	7.78197	4.62736
Lcor	212391	0.730185	0.0236561	4.3955	2.64972
Amotl1	75723	0.521581	0.023661	29.854	20.7965
Rrp8	101867	0.444629	0.0237015	16.5715	12.1763
Kremen1	84035	0.485277	0.0237147	61.1178	43.6601
Tie1	21846	-0.231345	0.0237167	9.00291	10.5688
Nfkbiz	80859	0.501096	0.0237199	19.4884	13.7699
9530082P21Rik	638247	-0.281258	0.0237213	30.6871	37.2926
Heyl	56198	0.563461	0.0237428	29.0334	19.6462
Slco2b1	101488	0.405687	0.0238526	15.9149	12.0138
Ndufb8	67264	-0.298582	0.0239869	209.075	257.149
Gm15580	102638628	8.7119	0.0240009	0.64044	0.00152733
Mfap2	17150	-0.512903	0.0240191	12.8122	18.282
Isl1	16392	-0.391892	0.0241103	58.7304	77.061
Cox5a	12858	-0.352655	0.0241215	469.191	599.115
Tbl1xr1	81004	1.05706	0.024122	13.0773	6.2851
Gpm6b	14758	0.767061	0.0241301	90.5176	53.1894
Egfr	13649	0.650889	0.0241514	14.2183	9.05546
Gipc3	209047	-0.928355	0.0241552	5.24023	9.97272
Tmem25	71687	-0.418828	0.024171	50.9664	68.134
Mterf4	69821	-0.391985	0.0242116	13.9037	18.2444
Glrx	93692	-0.8307	0.0242721	15.2463	27.1162
Slc2a10	170441	0.471704	0.0243128	9.92152	7.15453
Zxdc	80292	-0.356399	0.0244544	9.24157	11.8313
Ifrd1	15982	0.863257	0.0244629	146.893	80.7486
Arntl	11865	0.696892	0.024473	17.2829	10.6618
Ndufs3	68349	-0.249268	0.0245003	152.896	181.733
Tulp1	22157	-1.57597	0.024589	0.54269	1.61796
Icam1	15894	0.675446	0.0246305	21.7126	13.5951
Gins2	272551	-0.667823	0.0246862	5.00958	7.95859
Mapkapk3	102626	-0.502693	0.0247066	20.6881	29.3121
Tamm41	68971	-0.330739	0.0247154	13.9064	17.4895
Fcrlb	435653	-0.957401	0.0247182	34.7086	67.3974
Pcgf5	76073	0.543852	0.0247292	17.1177	11.7417
Adgra2	78560	0.671422	0.024731	22.4791	14.1143
Gm6970	629389	3.45296	0.0248233	0.833556	0.0761187
Strc	140476	-1.38781	0.0248346	2.398	6.27512
Gdpd1	66569	-0.379758	0.0248385	40.4356	52.6118
Eif3k	73830	-0.349579	0.0248542	176.166	224.469
Anks1	224650	0.578317	0.0249814	32.1415	21.5266
Hpx	15458	1.85347	0.0250021	1.95263	0.540344
Tulp3	22158	0.451525	0.0250743	44.6385	32.6428
Cxcl9	17329	-1.43722	0.0251218	2.43167	6.58494
Nlk	18099	0.394942	0.0251312	25.0504	19.0513
Ttc13	234875	-0.246928	0.0251565	33.3294	39.5513
Susd4	96935	-0.370379	0.0251917	54.8526	70.9076
Ifitm1	68713	0.569998	0.0252275	159.77	107.624
Ackr3	12778	0.538131	0.0252421	51.0618	35.1643
Sox9	20682	0.574657	0.0252806	29.5108	19.8149
Col1a2	12843	-0.364634	0.0253196	202.458	260.676
Sv2a	64051	-0.326569	0.0253823	53.806	67.4742
Myof	226101	0.561919	0.0254053	17.99	12.1864
Gm5921	546164	1.26687	0.0254192	7.5358	3.13159
Tceal5	331532	-0.504315	0.0254672	21.6285	30.6789
Gm21985	108168782	5.60588	0.025475	0.0841553	0.001728
Twsg1	65960	0.508458	0.0255132	124.419	87.4636
Fam13b	225358	0.431872	0.0255424	46.7229	34.6356
Hdac4	208727	0.526346	0.0255649	12.7435	8.84796
Rab3ip	216363	-0.604696	0.0255698	53.7525	81.7392
Jdp2	81703	-0.291451	0.0256081	46.4816	56.8875
Lsm7	66094	-0.618481	0.025611	25.9059	39.7722
Trio	223435	0.530905	0.025664	22.2579	15.4051
6430511E19Rik	320056	1.04972	0.0256858	2.13768	1.03263
Gm10698	100862175	0.618957	0.0257012	28.5363	18.5812
E2f5	13559	0.564346	0.0258036	48.9258	33.0867
Stab1	192187	0.587069	0.0258691	30.1928	20.0992
Pik3r6	104709	-1.0749	0.0259628	1.3885	2.92497
Pcdhb19	93890	-12.7214	0.0259834	0.0001	0.675353
Smim8	66291	-0.468622	0.026035	24.9441	34.5174
Atxn10	54138	-0.22112	0.0260862	116.616	135.932
Diras2	68203	1.00661	0.0261041	4.02698	2.00428
Celf2	14007	0.840332	0.026116	33.987	18.9822
Actl6b	83766	-0.421336	0.0261816	12.318	16.4958
Zfr	22763	0.562877	0.0261884	98.1794	66.4627
Nagk	56174	-0.498533	0.0262219	24.3162	34.3533
Mapk8ip2	60597	-0.400798	0.0262638	48.7719	64.3906
Nrcam	319504	0.620409	0.0263451	27.0286	17.5818
Naa50	72117	0.51335	0.0264161	47.0689	32.9762
Slc8a1	20541	0.908867	0.0264343	2.3966	1.27644
Rem1	19700	-0.652471	0.0264436	2.03349	3.19635
A430005L14Rik	97159	-0.747485	0.0265011	13.9633	23.4424
Asb11	68854	-1.66193	0.0265148	0.735563	2.32762
Chst13	71797	-1.3274	0.0265213	0.95188	2.38874
Gm34653	102637973	-0.98915	0.0265676	6.55422	13.0102
Mtg1	212508	-0.314487	0.0265821	17.1825	21.3676
Gsdmd	69146	-0.361602	0.0265832	16.4087	21.0827
Cd209d	170779	-4.87225	0.0266	0.0356023	1.04273
Defb25	654459	-2.13693	0.0266342	0.889108	3.91051
Tnfrsf25	85030	-0.635131	0.02664	5.25163	8.15619
Ptov1	84113	-0.325302	0.0266467	113.126	141.739
Fdxr	14149	-0.283008	0.0266669	20.0323	24.3739
Zfp566	72556	-0.468786	0.0266739	3.59751	4.97875
Tfec	21426	-1.52057	0.0267311	1.07125	3.07345
Ppp1r10	52040	0.557223	0.0267329	42.2284	28.6988
Clec14a	66864	-0.523119	0.0267341	3.95393	5.68204
Dthd1	100322896	10.4755	0.0267458	0.142376	0.0001
Tsc22d3	14605	-0.267313	0.0267634	189.723	228.344
Bcl11a	14025	-0.702461	0.0267944	6.69685	10.8976
Carns1	107239	-0.386921	0.0268185	19.8121	25.9063
Dmp1	13406	-0.371069	0.0268213	78.2557	101.209
Mirlet7b	387245	-1.65222	0.0268345	5.67051	17.8233
Phip	83946	0.460235	0.0268418	26.7615	19.4521
Haus1	225745	-0.44682	0.0268487	12.5031	17.0421
Ror1	26563	0.699388	0.0268533	6.04411	3.72217
Ppm1m	67905	-0.366422	0.026856	32.6982	42.1529
Cdcp1	109332	0.83957	0.0269601	3.61541	2.02033
Lrrtm3	216028	-0.657247	0.0269723	4.46826	7.04676
Nktr	18087	0.805597	0.0269913	124.501	71.2302
Scnn1g	20278	0.917987	0.0270439	2.98564	1.58014
Pawr	114774	0.432669	0.027047	39.7331	29.4378
Tmem248	71667	0.412393	0.0270725	49.2142	36.9784
Slc2a13	239606	0.473991	0.0271093	9.19806	6.62233
Lipc	15450	-1.18986	0.0271328	1.39834	3.19005
Coq8a	67426	-0.472189	0.0271445	7.52878	10.444
Glra1	14654	3.76619	0.0272644	0.457829	0.0336487
Gm16638	102631889	-0.361022	0.0272975	1.92117	2.46742
Rab29	226422	-0.459661	0.0273355	13.9739	19.2172
Cd151	12476	0.586398	0.0273579	137.427	91.5268
Dennd6b	69440	-0.31368	0.0273753	13.921	17.3021
Hpgds	54486	0.903587	0.0273883	8.48812	4.53737
Gal3st3	545276	0.57973	0.0274221	26.1351	17.4867
Fgfrl1	116701	0.701225	0.0274515	31.0181	19.0777
Mrps15	66407	-0.257295	0.0274546	64.1192	76.6376
Igkv4-63	628571	14.2266	0.0274633	1.91707	0.0001
Gm11837	100038514	-0.667432	0.0275189	4.9419	7.84893
Hbp1	73389	0.469479	0.0275216	73.3974	53.0095
Pafah2	100163	0.668015	0.0275224	24.2416	15.257
Tm2d2	69742	0.475251	0.0275588	70.5176	50.7262
Scn1b	20266	-0.330581	0.0275767	269.103	338.402
Gm16201	100503791	-0.689024	0.0277028	1.99135	3.21044
Dkk2	56811	0.671703	0.0277306	36.8576	23.1379
Armc10	67211	-0.493204	0.0277514	11.3147	15.9263
Retn	57264	-3.33533	0.0277558	0.091963	0.92821
Glycam1	14663	1.31762	0.027773	7.76901	3.11691
Chd3	216848	0.44608	0.0278169	121.687	89.3228
Sod1	20655	-0.230212	0.0278392	553.232	648.945
Dock1	330662	0.454816	0.0278949	21.0902	15.3874
Dnm1	13429	-0.463352	0.0279109	236.951	326.694
Aasdhppt	67618	0.638995	0.0279173	15.2059	9.76461
Lhx1os	78365	-1.14689	0.0279339	2.44106	5.40538
Ints9	210925	-0.307558	0.0280114	11.669	14.4417
Mospd2	76763	0.533465	0.0280142	33.6138	23.2236
Foxp4	74123	0.558721	0.0280225	37.8114	25.6703
Rps6ka2	20112	-0.343508	0.0280736	17.5102	22.2176
Sparcl1	13602	-0.304085	0.0281032	1312.99	1621.06
Usp13	72607	-0.447184	0.0281139	4.96515	6.76937
Mrm3	67390	-0.447325	0.0281593	6.71091	9.15039
Dact3	629378	-0.352258	0.0282025	15.3293	19.5687
Tmem151a	381199	-0.390284	0.02821	38.6819	50.6984
Cd276	102657	-0.48548	0.0282977	3.93337	5.50691
Rabif	98710	-0.285667	0.0283609	17.9969	21.9378
B3gat2	280645	-0.422326	0.0284228	4.3632	5.84707
Cdkn2d	12581	-0.467911	0.0284498	31.9574	44.2004
Psat1	107272	0.460478	0.0284625	91.0532	66.1726
Amn1	232566	0.554434	0.0284724	15.2952	10.4148
Epm2a	13853	-0.418378	0.0284783	10.1473	13.5611
Cd24a	12484	-0.410213	0.0285099	557.803	741.255
2310061I04Rik	69662	-0.231331	0.0285263	41.8571	49.1368
Mau2	74549	0.400935	0.0287081	36.6406	27.7504
Mup9	100038948	11.7821	0.0287568	0.352169	0.0001
Ephx4	384214	-0.736187	0.0287897	7.01041	11.6777
Dusp16	70686	0.371168	0.0288923	27.1511	20.9921
S100a6	20200	0.646583	0.0289164	201.706	128.848
Xaf1	327959	0.603862	0.0289527	43.6887	28.7467
P2ry1	18441	0.706704	0.0290081	30.2338	18.5248
Slc17a9	228993	-1.1395	0.0290149	2.39859	5.28419
Crlf3	54394	-0.225598	0.0290578	29.5639	34.568
Otoa	246190	0.624295	0.0290672	153.956	99.8771
Tchh	99681	0.948488	0.0290871	1.2415	0.643317
Npas1	18142	1.10847	0.0290924	1.78876	0.829598
Tmem151b	210573	-0.453065	0.029163	8.55332	11.709
Entpd2	12496	0.636339	0.0291995	5.27094	3.39103
Epb41l2	13822	0.374811	0.0292348	79.8353	61.5695
Def6	23853	-0.593634	0.0292623	11.8885	17.9402
Mup-ps19	100039305	13.4431	0.0292827	1.1137	0.0001
Rab23	19335	-0.43457	0.0292893	5.22465	7.06116
Hyi	68180	-0.496118	0.0293061	26.4101	37.2492
Avl9	78937	0.43265	0.0293544	22.0956	16.3706
Ankrd2	56642	-3.03621	0.0294134	0.0866107	0.710494
Gm15543	105242817	-2.0649	0.0294783	2.67742	11.2025
Ticam1	106759	0.469271	0.0295337	12.6442	9.13324
Eif1a	13664	0.486363	0.0296026	46.9118	33.4866
Rundc3a	51799	-0.317514	0.0296495	86.0264	107.204
Aldh3a1	11670	-0.501165	0.029654	14.7197	20.8336
Ndufb10	68342	-0.325531	0.0297135	182.713	228.963
Pdcd4	18569	-0.296667	0.02973	44.4718	54.6249
Grina	66168	-0.318997	0.0297305	255.706	318.984
Rpia	19895	-0.651575	0.0297354	14.4508	22.7005
Trim54	58522	-0.789055	0.0297829	3.57848	6.1834
Rab11fip4	268451	0.646054	0.0297955	44.4804	28.4241
Mrpl28	68611	-0.334169	0.0298031	55.9074	70.4798
Lilrb4a	14728	-0.981152	0.0298505	21.2938	42.0348
Fxyd3	17178	0.522911	0.029924	62.5029	43.4999
Sparc	20692	0.46764	0.0299709	938.122	678.4
B230219D22Rik	78521	0.357941	0.0299948	81.3391	63.4671
Hist1h4a	326619	2.22936	0.030002	1.7248	0.36782
Hgf	15234	0.768765	0.0300457	10.6662	6.26018
Adipor2	68465	0.540424	0.0300894	252.396	173.54
Trh	22044	11.1642	0.0301241	0.229482	0.0001
Cic	71722	0.604895	0.030127	95.3415	62.6889
Rpl7	19989	-0.274209	0.030135	665.039	804.252
Fam208a	218850	0.46886	0.0301581	30.187	21.8112
Smim20	66278	-0.509911	0.0301685	29.006	41.3034
Lrrc4	192198	-0.477054	0.0302542	6.19555	8.62357
Med13	327987	0.480732	0.0302789	25.0155	17.9264
Auh	11992	-0.435975	0.0303049	89.4153	120.963
Gm826	329554	-2.21625	0.0303222	0.183146	0.851047
Tnni1	21952	1.51258	0.030326	2.2826	0.800012
Mecp2	17257	0.401731	0.0303706	29.0614	21.998
Akp-ps1	208256	10.4489	0.030426	0.139778	0.0001
Kif5b	16573	0.504558	0.030445	156.324	110.189
Gpr119	236781	3.13095	0.0304501	0.72691	0.0829797
Cacng2	12300	-0.593458	0.0304507	5.08845	7.67776
Il20rb	213208	0.967373	0.0304578	3.97297	2.03192
Mrps36	66128	-0.249182	0.030493	53.2595	63.3007
Acly	104112	0.412816	0.0305289	134.162	100.776
Bdkrb2	12062	1.36122	0.0306504	3.62868	1.41248
Gas2l3	237436	0.637855	0.0306547	16.2355	10.434
Arid5a	214855	0.615441	0.0307487	28.7295	18.7526
Fgf10	14165	-0.507892	0.0307626	31.7672	45.1721
1810008B01Rik	69062	5.45208	0.0307787	0.453012	0.0103483
Dusp19	68082	0.656902	0.0308652	17.9466	11.3825
Zcchc11	230594	0.464874	0.0309426	25.7107	18.6283
Pou2f1	18986	0.688295	0.0310017	10.3405	6.41717
Gm5067	272714	1.36623	0.0310193	2.18683	0.848283
Pdrg1	68559	-0.339413	0.0310349	91.1427	115.318
Ooep	67968	-2.43104	0.0310792	0.0923653	0.498109
Kmt2e	69188	0.511792	0.031139	56.4891	39.6187
Tcf12	21406	0.442197	0.0311486	53.3524	39.268
Bmper	73230	-0.389726	0.0312767	10.5885	13.8724
Zmiz1	328365	0.530296	0.0313743	57.9544	40.1283
Gm14133	100503289	-2.56351	0.0313848	0.094807	0.560445
Col22a1	69700	-0.635338	0.0314793	3.24765	5.04459
Atrx	22589	0.412996	0.0314837	77.792	58.4266
4933431C10Rik	71322	1.05767	0.0315778	3.4998	1.68132
Serpina1d	20703	11.9219	0.0316194	0.388007	0.0001
Commd4	66199	-0.304872	0.0316217	31.5813	39.0126
Zfp260	26466	-0.0264846	0.0316396	9.44691	9.62193
Clip1	56430	0.336621	0.0316802	47.8823	37.9177
Ikzf2	22779	0.595315	0.0317374	4.61025	3.05152
Sphk1	20698	-0.127267	0.0317962	25.797	28.1761
Gm13782	102633925	1.03031	0.0318239	18.0046	8.81509
Rapgef6	192786	0.489589	0.0318471	23.5548	16.7764
Gpx2	14776	1.07854	0.0318685	178.267	84.4104
Art5	11875	-1.01311	0.0319624	0.942851	1.90292
Atp5j2	57423	-0.304837	0.0319832	200.407	247.559
Tmem245	242474	0.627558	0.0320051	23.4854	15.2014
2210016L21Rik	72357	-0.244408	0.0320489	38.1452	45.1871
Zp1	22786	-2.06529	0.0320671	0.338525	1.41679
Bex3	12070	-0.260895	0.0320801	79.5816	95.3565
Rhou	69581	0.501225	0.032086	84.8267	59.9307
Wnt7a	22421	0.709318	0.0320908	9.24868	5.65658
Prodh	19125	-0.174542	0.0321171	35.7923	40.3954
Stfa2	20862	-13.4351	0.0321296	0.0001	1.10757
Emc9	85308	-0.380401	0.0321432	28.4927	37.0891
Slc9a7	236727	0.823861	0.0321564	9.39348	5.30664
Clk2	12748	-0.364775	0.032175	30.1749	38.8557
Ucn	22226	2.52483	0.0321756	2.84383	0.494145
Rnf187	108660	-0.212282	0.0321762	251.995	291.941
Hif3a	53417	-0.223434	0.032186	2.66055	3.10622
Dapk2	13143	-0.384355	0.0323661	14.9974	19.5757
Zfp729a	212281	0.424872	0.0325	8.61297	6.41584
Prr33	677289	-0.915693	0.0325254	1.00127	1.88887
Neurod2	18013	1.62943	0.0325632	0.638143	0.206258
Bmp5	12160	0.456592	0.0325669	30.5273	22.2454
Ntn4	57764	0.700169	0.0325789	44.1963	27.2028
Lancl3	236285	0.595597	0.0325962	16.5604	10.9592
A230052G05Rik	442796	-2.41123	0.0326247	0.0649563	0.34552
Mtfp1	67900	-0.398245	0.0326804	24.7528	32.6218
Ccdc183	77058	-0.90759	0.0327342	0.522312	0.979809
Mup12	100039054	12.4549	0.0328009	0.561451	0.0001
Pak2	224105	0.407834	0.0328143	53.5161	40.338
Ptprv	13924	-1.64255	0.0328324	0.844785	2.63756
Aox3	71724	0.725314	0.0328403	11.4682	6.93672
Clybl	69634	-0.379757	0.0329285	19.2336	25.0253
Idh3b	170718	-0.238372	0.0329539	207.165	244.385
Rad9a	19367	-0.38687	0.0329877	16.7916	21.9559
Csnk1g1	214897	0.986882	0.0329967	5.17344	2.61035
Tgm1	21816	1.20444	0.0330642	1.40758	0.610802
Myl3	17897	-1.34591	0.0330822	0.819173	2.08226
Psmd3	22123	-0.232251	0.033103	85.291	100.188
Ddx25	30959	-0.469624	0.0332595	6.60207	9.1422
Elp2	58523	-0.199242	0.0332755	48.9532	56.2029
Crip1	12925	-0.51491	0.0332871	54.1666	77.3989
Klhl14	225266	-0.528099	0.0333217	3.94095	5.68296
Plekhh1	211945	0.553756	0.0333526	13.031	8.8773
Foxn1	15218	4.34976	0.0333762	0.17236	0.00845333
Cacna2d1	12293	0.760794	0.0334626	21.7717	12.849
Gkn3	68888	-1.10335	0.0335108	4.00623	8.60753
Gm14004	100043375	-12.2244	0.0335315	0.0001	0.47852
Gm28068	102636152	-9.55938	0.0335315	0.0001	0.07545
Pin1	23988	-0.312421	0.0335343	28.7511	35.7028
Gpr27	14761	-0.455401	0.0336291	5.07685	6.96119
Btaf1	107182	0.412787	0.0337209	17.5073	13.1509
Nhsl1	215819	0.873749	0.033767	21.0807	11.5043
Ndufaf2	75597	-0.389177	0.0337749	42.3659	55.4844
Tnfsf8	21949	0.991286	0.0337822	1.02196	0.514074
Ube2o	217342	-0.340897	0.0338241	33.2414	42.1017
Nexn	68810	-0.586112	0.0338625	13.7925	20.7053
Uros	22276	-0.506412	0.0338655	20.3503	28.9079
Drd1	13488	-0.721399	0.0338663	0.605102	0.99768
Skap1	78473	-1.35662	0.0338747	0.923853	2.36584
Myo9b	17925	0.537913	0.0338942	34.8222	23.9844
5330417C22Rik	229722	-0.517686	0.0339227	2.27869	3.26231
Cept1	99712	0.543496	0.0339369	96.0542	65.9034
Sun2	223697	-0.28393	0.0340008	60.7949	74.0182
Fam234b	74525	-0.411925	0.034008	33.6445	44.7627
Pdgfd	71785	0.537675	0.0340084	13.6589	9.40935
Specc1l	74392	0.531408	0.034103	31.3883	21.7169
Sash1	70097	0.477528	0.0341179	48.5236	34.85
Rps16-ps2	100039355	-0.509766	0.0341387	38.2213	54.4202
BC055402	407809	-1.31404	0.0341777	0.291201	0.724035
3110045C21Rik	67303	-1.05927	0.0341901	1.02983	2.14604
Dffa	13347	-0.284888	0.0342222	28.8021	35.09
Cdh18	320865	-0.504235	0.0342356	5.19861	7.37356
Myo1e	71602	0.365003	0.0342461	28.5484	22.1669
Rpl18a	76808	-0.218779	0.0342633	512.635	596.579
6330409D20Rik	70730	-0.762622	0.0342785	2.68889	4.5619
Slc35f1	215085	-0.319248	0.034308	11.4319	14.2633
Lrat	79235	-3.39335	0.0343144	0.0184777	0.194155
Asb13	142688	-0.281823	0.0343204	30.219	36.7381
Nppa	230899	-2.60438	0.0343261	0.12201	0.741981
Mup3	17842	13.2277	0.0343531	0.95925	0.0001
Gm5466	432881	2.7422	0.0343931	0.424514	0.0634463
Gabrg3	14407	1.69845	0.0344393	0.234867	0.0723663
Nkrf	77286	-0.325698	0.0344577	11.8545	14.8569
Dpysl2	12934	-0.464167	0.0345102	30.0321	41.4299
Ncoa2	17978	0.42262	0.0345459	30.2069	22.5364
Mapre3	100732	-0.405192	0.0345469	57.3333	75.9245
Dab2	13132	0.708343	0.0345687	51.0248	31.2283
Lage3	66192	-0.303605	0.0345705	38.4918	47.5075
Rps28	54127	-0.36694	0.0346278	355.236	458.118
H2-M9	14997	-11.1655	0.0346309	0.0001	0.229694
Tecpr2	104859	0.624561	0.0346451	13.8511	8.98404
Nsd2	107823	0.503707	0.0346621	16.8987	11.9186
Cndp2	66054	0.40338	0.0347409	237.38	179.48
Gas6	14456	-0.232636	0.0347548	121.409	142.653
Itgb1	16412	0.375117	0.0347806	198.336	152.926
Sec24d	69608	0.417073	0.0348336	33.4361	25.0417
Nt5dc3	103466	0.405509	0.0348756	33.5617	25.3381
Gm8094	666420	-2.75402	0.0348995	0.0607943	0.410115
Cox6b1	110323	-0.331373	0.0349598	331.036	416.513
Actr3	74117	-0.29782	0.0350166	136.381	167.652
Syt3	20981	-0.413769	0.0350253	44.4862	59.2627
Trappc1	245828	-0.25755	0.0351411	64.3278	76.9004
Cd5	12507	-1.19389	0.0352009	0.426568	0.975855
Zfp239	22685	1.48794	0.0352935	11.3575	4.04917
Lifr	16880	-0.171745	0.0354287	30.5115	34.3688
Gm14636	100503338	9.32086	0.0354983	0.0639527	0.0001
Nxpe3	385658	-0.360614	0.0355062	8.6857	11.1522
Tmem106b	71900	0.426805	0.0355081	90.6034	67.4005
Fmo1	14261	-0.430022	0.0355244	12.0529	16.2383
Rps23-ps1	100038875	-0.506777	0.0356537	34.5333	49.0674
Acss2	60525	-0.264768	0.0357067	41.987	50.445
Hsp90ab1	15516	0.406577	0.0357188	1073.99	810.23
Matk	17179	-0.878253	0.0357271	4.41618	8.1176
AI661453	224833	0.415598	0.0357324	7.93815	5.9513
Mmel1	27390	-0.688651	0.035735	0.400464	0.645458
Nlrp1b	637515	1.05372	0.035743	1.16308	0.560287
Zfp24	59057	0.56084	0.0357447	45.0442	30.5358
Bahcc1	268515	0.481607	0.0357567	8.89349	6.36934
Spock3	72902	-0.474872	0.03576	146.933	204.207
Coq10a	210582	-0.188413	0.035795	41.6562	47.4676
Pex11b	18632	-0.505849	0.0357982	19.5056	27.6971
Anapc15	75430	-0.202929	0.0358191	17.8135	20.5039
Bag3	29810	0.375936	0.0358193	72.4269	55.8126
Gm336	240539	1.56355	0.0358282	1.07538	0.363821
Veph1	72789	0.469822	0.0358581	17.7069	12.7854
Omg	18377	-0.486448	0.0358963	22.7903	31.929
Mir410	723863	-2.67196	0.0359322	1.50824	9.61195
Mtcp1	17763	0.382863	0.0359695	11.3004	8.66645
Hirip3	233876	-0.446574	0.0360339	10.6394	14.4994
Kank1	107351	0.423849	0.0360415	33.5149	24.9831
Iffo2	212632	0.679179	0.0360719	12.1198	7.56905
Acat1	110446	-0.268973	0.0362135	50.3174	60.6299
Wnk1	232341	0.621889	0.0362472	117.172	76.141
Lsp1	16985	-1.5229	0.036281	31.1621	89.5497
Proser2	227545	0.527457	0.0363519	17.2186	11.9459
Ccl27a	20301	-0.490332	0.0363526	35.035	49.216
Phospho1	237928	-0.272657	0.0363598	22.0776	26.6704
Catsper2	212670	0.646569	0.0363648	5.22109	3.33522
Exosc3	66362	0.513272	0.0365494	35.8767	25.1363
Fyttd1	69823	0.723925	0.0365535	48.9053	29.6096
Hist1h2be	319179	0.765602	0.0365856	7.80913	4.59339
Kcnmb4os1	67342	-11.615	0.0366007	0.0001	0.313667
9930111J21Rik1	667214	0.926336	0.0366054	2.99111	1.5739
Hebp2	56016	0.455627	0.0366117	54.9773	40.0891
2410131K14Rik	76792	0.443795	0.0366599	18.3066	13.459
Sbf2	319934	0.667424	0.0366762	32.3002	20.3372
Rbm47	245945	0.792793	0.036687	11.1607	6.44223
Psmb8	16913	-0.580054	0.0366962	20.7526	31.0232
Gm17322	100418192	-0.737585	0.0367236	1.56618	2.61141
Cpa3	12873	-1.76656	0.0367239	1.16473	3.9629
BC065397	436230	0.624363	0.036729	4.95153	3.21209
Abhd10	213012	-0.243189	0.0367323	18.8369	22.2955
Dnajb2	56812	0.505609	0.0367471	66.4965	46.8377
Mir378b	100628571	3.37651	0.0367663	6.38823	0.615107
Gm10419	100503802	-0.408647	0.0368335	12.2825	16.3043
Tmem240	381582	-0.405555	0.0368628	10.9077	14.4483
Mrps18a	68565	-0.24377	0.0368781	67.1469	79.5074
Tenm3	23965	0.53091	0.0368916	15.2893	10.582
Wdr54	75659	-0.330963	0.0368957	8.50489	10.6979
Ppfia1	233977	0.440395	0.0369699	34.7085	25.5778
Epb41	269587	0.651928	0.0369884	78.5071	49.9642
Pcsk4	18551	-0.487975	0.0370143	4.36824	6.12635
Rpl36	54217	-0.320292	0.0370317	605.31	755.78
Mtfr1	67472	0.739715	0.0370965	47.8085	28.6305
Gabrb2	14401	1.41751	0.0371069	0.929197	0.347853
Dennd2d	72121	0.632872	0.0371207	20.1858	13.0177
Sgsm1	52850	-0.252112	0.03713	11.5149	13.7137
AI854703	243373	-0.255837	0.0371312	5.39355	6.44005
Lmbr1l	74775	-0.221876	0.0371513	19.9157	23.2266
Zfp414	328801	-0.366717	0.0372139	32.0571	41.335
Gpr152	269053	-1.39673	0.0373248	0.539222	1.4198
Fam173b	68073	0.43891	0.0373399	17.7885	13.1225
Rab6a	19346	0.473812	0.0374358	101.682	73.2174
Gm21092	100861634	0.658468	0.0374874	18.943	12.0013
Tbl1x	21372	0.428192	0.0375615	43.5228	32.3458
2610005L07Rik	381598	0.569702	0.0375952	15.9474	10.7447
Ighv1-64	380823	2.2173	0.0375985	7.17736	1.54344
Ms4a14	383435	1.1828	0.037609	2.27411	1.00174
Cttnbp2nl	80281	0.519416	0.0376324	29.0115	20.24
Pkd1	18763	0.512285	0.0376614	31.7316	22.2474
Zfp148	22661	0.410832	0.0376627	22.6419	17.031
Mapk13	26415	-0.711711	0.0377092	14.4917	23.7337
Slc30a2	230810	-0.507143	0.0377193	1.05769	1.50323
Plekha7	233765	0.553562	0.0377336	36.9905	25.2029
Mbnl1	56758	0.589062	0.0377864	67.7491	45.0379
Fam105a	223433	-0.472538	0.0378195	5.53597	7.68143
Gm16589	631071	0.937092	0.0378245	8.52379	4.45185
Gm16184	100416336	1.8634	0.0378355	1.95101	0.536194
Slc25a16	73132	0.412684	0.0378454	31.1563	23.4054
Pced1b	239647	-0.706422	0.0378532	2.78712	4.54788
Map2k7	26400	0.795393	0.0378801	29.9806	17.2744
Cep63	28135	-0.281266	0.0379203	26.1776	31.8127
[truncated: 33,212 more rows]

## Sheet: DKO D30 VS. WT D30
Name	log2FoldChange	pValue	BaseMean_control_B	BaseMean_case_A
C4b	-1.88906	1.41e-78	15614.1	4215.52
C3	-2.2199	4.73e-51	7745.11	1662.54
Tlr4	-2.77212	1.06e-49	1402.67	205.336
Ifit3	-1.75403	1.08e-43	3605.11	1068.81
Gh	3.31881	3.22e-39	84.3249	841.427
Ttn	1.31205	9.47e-39	4492.7	11155.1
Serpina3n	-4.08735	1.77e-38	1740.4	102.384
Mmp3	-8.06939	8.14e-38	380.538	1.41667
Mpeg1	-1.90336	2.35e-37	6295.46	1682.91
Itgax	-4.20411	2.94e-35	521.822	28.3113
H2-Ab1	-1.97458	1.04e-34	2067.29	526.008
Mrap2	-3.9589	1.88e-33	1465.38	94.2328
Clec7a	-2.49641	2.71e-32	993.078	175.991
Dbp	-1.91803	4.18e-29	2629.06	695.691
Glycam1	-2.92815	1.06e-27	605.163	79.5083
C1qc	-1.46785	5.2e-25	2725.21	985.221
H2-K1	-1.12869	1.62e-23	7253.94	3317.46
Sfrp4	-0.971007	2.34e-23	14242.5	7265.81
Dnah12	-3.01899	3.22e-23	467.462	57.6686
Sned1	-0.931052	5.96e-23	21370.4	11208.2
Jchain	-4.80689	2.08e-22	1360.83	48.617
Per3	-1.00296	2.27e-22	8156.76	4070.02
Nlrc5	-2.04691	3.66e-22	877.939	212.463
Chil1	-1.77326	4.34e-22	1170.36	342.386
Lgals3	-2.54014	4.96e-22	990.058	170.217
Cdkn1a	1.04843	7.78e-21	2541.13	5255.78
Igfbpl1	-4.11277	8.17e-21	270.155	15.6151
Ddx60	-1.70081	1.32e-20	1136.02	349.457
Dcn	-0.847707	1.42e-20	43960.3	24427.3
Trim30a	-1.90388	1.58e-20	903.289	241.38
Ifit3b	-1.86488	2.72e-20	1338.26	367.414
Iigp1	-1.94101	5.89e-20	1049.64	273.362
Acp1	1.2625	7.81e-20	942.834	2261.96
Gbp2	-1.50082	9.32e-20	1959.37	692.346
Sema3e	0.946526	2.07e-19	3708.3	7146.73
Irgm1	-1.21502	2.43e-19	2426.79	1045.38
Calb2	0.806451	4.3e-19	33117.4	57919.2
Wdfy1	-1.06215	6.6e-19	3807.07	1823.27
Gpr149	-3.219	1.57e-18	320.073	34.3743
Serping1	-0.951437	1.68e-18	6260.54	3237.43
C3ar1	-1.65634	3.38e-18	1017.22	322.708
Adam28	-5.95921	3.59e-18	159.913	2.57031
Aebp1	-0.815596	5.43e-18	18728.2	10640.9
Cd44	-1.02392	8e-18	3879.48	1907.85
H2-D1	-0.943069	1.51e-17	8954.37	4657.39
Ifitm3	-1.06008	1.77e-17	3116.69	1494.79
Per2	-1.0096	2.04e-17	3753.39	1864.25
Cpxm2	-1.03328	2.96e-17	3310.1	1617.31
Vim	-0.822529	3.5e-17	13176.2	7450.48
Ctsc	-1.13145	6.21e-17	2410.04	1100.08
Col12a1	-0.976151	8.4e-17	12040	6120.36
Serpinb11	-4.00914	8.81e-17	218.77	13.5868
Alad	-0.989464	9.21e-17	3849.69	1938.95
Cx3cr1	-1.19586	1.26e-16	1969.93	859.923
S100a6	-1.04366	1.93e-16	2947.24	1429.69
Irgm2	-1.23323	3.24e-16	1694.44	720.753
Efemp1	-0.787526	5.37e-16	13906.4	8056.51
Xdh	-1.04954	1.73e-15	2585.39	1249.06
Bcam	-0.984321	1.9e-15	11159	5640.44
Tgtp1	-2.166	2.09e-15	481.653	107.325
Tnfrsf11b	-0.890139	3.95e-15	4612.99	2488.99
Slfn5	-1.10209	5.04e-15	2053.81	956.752
C1qa	-1.5227	8.56e-15	3794.94	1320.77
LOC108167440	-1.08258	1.37e-14	2116.97	999.597
Spock3	0.730936	1.67e-14	10432.7	17315.4
Steap3	-1.10428	2.05e-14	1900.85	884.149
Cxcl12	-1.07413	2.26e-14	9314.37	4423.92
Col6a5	-3.50747	2.58e-14	223.355	19.6401
Kcnc1	0.724686	4.08e-14	8640.88	14279.4
Samd9l	-0.866861	4.79e-14	4260.17	2336.02
Pcolce	-0.960066	5.14e-14	3569.32	1834.75
Gm16867	5.66831	5.44e-14	2.44777	124.481
Gm15433	-5.47354	7.07e-14	128.99	2.90307
Lynx1	0.754851	7.24e-14	5429.33	9161.76
Fcrls	-1.29797	8.91e-14	1162.07	472.613
H2-Q7	-2.40616	1.14e-13	365.584	68.9702
C1s1	-1.26711	1.19e-13	1216.01	505.244
Cbr2	-1.83633	1.19e-13	649.924	182
Slc6a17	0.717168	1.52e-13	7616.34	12520.9
H2-T23	-0.979106	1.82e-13	2700.57	1369.98
Ctss	-1.73237	1.99e-13	7260.14	2184.99
Arntl	1.20386	2.01e-13	570.452	1314.06
Osmr	-1.25872	2.19e-13	2514.94	1051.03
Parp14	-0.914375	2.8e-13	2942.72	1561.33
Trem2	-1.70948	3.41e-13	625.526	191.267
Lgi2	0.859249	4.79e-13	3578.11	6491.03
Nefh	0.659273	4.79e-13	22898.3	36162.9
Adamtsl3	-0.859512	4.83e-13	3776.05	2081.13
Fam57b	0.784335	5.28e-13	3092.84	5326.79
Gm4951	-2.12854	5.32e-13	412.291	94.2867
Fcgr2b	-1.39353	5.6e-13	930.024	353.998
Hcn2	0.72873	5.76e-13	5120.67	8485.87
Sertm1	0.98726	6.45e-13	1100.15	2180.95
Dnah3	-1.71353	6.48e-13	591.593	180.384
Ifi27l2a	-1.21845	7.38e-13	1253.03	538.483
Bst2	-1.3721	1.17e-12	896.407	346.306
Ifit1	-0.855066	1.74e-12	3186.85	1761.82
Oasl2	-1.32092	1.82e-12	2149.73	860.491
Ptn	-0.64191	2.01e-12	29650.2	19001.7
Plp1	0.619267	2.06e-12	71397.1	109673
Phldb2	-0.695124	2.18e-12	10417	6434.11
Nefm	0.662967	2.25e-12	23161.3	36672.1
Prl	3.64472	2.36e-12	13.761	172.115
Igtp	-1.20653	2.62e-12	1147.28	497.124
Gbp9	-1.16649	3.32e-12	1815.15	808.66
Ugt8a	0.672645	4.73e-12	7666.84	12220.9
Pik3ap1	-0.855934	6.06e-12	2984.25	1648.82
H2-Q6	-2.51943	6.51e-12	283.237	49.3999
Mog	0.955419	7.32e-12	1030.05	1997.41
Pgm5	-0.733769	7.5e-12	7491.63	4504.95
Zbtb16	0.76308	8.03e-12	7922.79	13445.9
Moxd1	-1.01665	8.45e-12	2940.07	1453.17
Ptgs2	-1.74421	8.6e-12	1292.24	385.729
Reg3g	-3.44164	8.67e-12	765.905	70.4919
Gbp4	-1.4376	9.82e-12	737.039	272.1
H2-Q4	-1.13343	1.01e-11	1282.39	584.555
Cfb	-1.45974	1.02e-11	725.795	263.87
Kcnh5	1.02083	1.07e-11	791.664	1606.35
Rap1gap2	0.769036	1.07e-11	2563.63	4368.76
Tap1	-1.28794	1.07e-11	952.349	390.02
Apoe	-0.971849	1.1e-11	72232.4	36827.9
Kctd12	-0.645173	1.12e-11	18453.6	11799.6
Slco5a1	0.727268	1.4e-11	3478.75	5759.07
Stk24	0.654186	1.77e-11	8074.29	12706.7
Dnah5	-1.14525	2.57e-11	1167.38	527.787
Ncs1	0.66181	2.88e-11	6280.53	9936.21
Elovl4	0.781975	3.37e-11	2127.11	3657.52
Cav1	-0.681906	3.86e-11	7288.82	4543.42
Stat1	-0.836679	3.86e-11	4450.29	2491.85
Slc22a6	-0.739609	3.91e-11	4689.4	2808.49
Gbp7	-1.41889	4.05e-11	1944.7	727.317
Dynlt1b	3.06441	4.48e-11	23.0016	192.415
Ms4a7	-1.70481	4.81e-11	493.36	151.344
Fcer1g	-1.43726	4.93e-11	690.571	255.005
Mal2	-1.36044	6.33e-11	2088.99	813.589
H2-Eb1	-1.81874	7.14e-11	2579.43	731.185
Dab2	-0.688929	7.27e-11	6485.34	4022.95
Cd68	-1.41482	7.66e-11	697.536	261.616
Igfbp5	-0.579014	7.67e-11	124717	83487.9
Fa2h	0.764272	1.12e-10	2515.37	4272.39
Sdr16c5	-2.97199	1.14e-10	191.525	24.41
Gdf10	-0.7606	1.15e-10	3806.71	2246.92
Trim43b	-4.21878	1.17e-10	119.796	6.43371
Siglec1	-1.47479	1.33e-10	608.629	218.977
Clu	-0.576309	1.45e-10	46359.1	31092
Gbp10	-1.572	1.48e-10	539.025	181.297
Slc13a4	-0.631142	1.81e-10	10958.3	7075.38
Sncb	0.704084	2.3e-10	3205.87	5222.72
Vcp	0.605742	2.4e-10	9025.11	13734.1
Rpl29	0.832091	2.43e-10	1349.23	2401.98
Fcgr3	-1.08874	2.68e-10	1148.89	540.172
Axl	-0.718221	3.03e-10	5484.21	3333.56
Slamf7	-2.98017	3.17e-10	191.138	24.2229
Cx3cl1	-0.753261	3.21e-10	3454.27	2049.28
Cpt1b	0.754838	3.45e-10	1985.6	3350.59
Slc22a8	-0.733523	3.45e-10	3846.67	2313.52
Lpl	-1.3887	3.65e-10	1150.3	439.309
Cd74	-1.68175	3.81e-10	6251.29	1948.55
Serpini1	0.635385	3.88e-10	5337.5	8291.03
Clec2d	-0.741056	4.44e-10	3454.12	2066.61
Kcnk1	0.701687	4.7e-10	6262.42	10185.2
Lima1	-0.654069	4.79e-10	6449.77	4098.74
Bmp5	-0.781784	5.05e-10	2871.96	1670.47
Ly9	-2.03387	5.66e-10	322.668	78.7951
Slfn8	-1.37462	5.89e-10	659.417	254.308
Ifi44	-2.08731	6.07e-10	336.986	79.2991
Sec14l3	-4.24387	6.07e-10	428.02	22.5908
Aplp1	0.606542	7.11e-10	6648.87	10123.6
Cemip	-0.909539	7.21e-10	10211	5435.86
Itga8	-0.693732	7.52e-10	4512.78	2790.04
C1qb	-1.46119	7.59e-10	3282.8	1192.29
Gm281	-5.33114	7.85e-10	87.2677	2.16781
Ly6e	-0.640151	7.98e-10	7277.05	4669.29
Ndrg4	0.55525	8.03e-10	36323.8	53375.1
Krt8	-1.26644	8.14e-10	727.001	302.203
Ndnf	-0.990335	8.16e-10	2686.9	1352.48
Agt	0.925038	9.33e-10	811.658	1541.12
Usp18	-1.28288	1.14e-09	697.766	286.765
Cplx1	0.55772	1.27e-09	19906.3	29300.9
Mag	0.628182	1.27e-09	4430.69	6848.15
Casp12	-1.18645	1.58e-09	836.824	367.686
Gbp6	-0.887971	1.6e-09	1655.65	894.672
Pamr1	-1.44006	1.63e-09	563.146	207.548
Il13ra1	-0.939215	1.91e-09	1454.87	758.737
Kcnj15	-1.68727	1.94e-09	402.008	124.829
Vsnl1	0.590494	2.33e-09	7088.3	10673.3
Sec14l5	0.691067	2.67e-09	2349.28	3792.86
Rtp4	-1.21778	3e-09	724.892	311.663
Coch	0.522633	3.11e-09	208497	299522
Herc6	-1.00345	3.28e-09	1150.05	573.65
St8sia1	0.621086	3.44e-09	4161.91	6401.16
Nrp1	-0.590207	3.45e-09	10109.7	6715.31
Nckap1l	-1.15446	3.65e-09	1605.96	721.45
Dusp15	0.647374	3.83e-09	3540.57	5545.64
Alcam	-0.614175	3.96e-09	8256.07	5393.72
Ifitm1	-1.32872	4.19e-09	1570.35	625.192
Mrc1	-0.738826	4.36e-09	2754.99	1650.86
Irf7	-1.49275	4.99e-09	852.908	303.068
Fbxo40	0.685654	5.2e-09	2254.56	3626.31
Ifi47	-1.73002	5.76e-09	488.566	147.277
Lox	-0.673582	5.95e-09	5939.15	3723.54
Lrrtm3	0.876152	5.95e-09	836.966	1536.23
Rnf213	-0.551059	6.12e-09	14940.5	10197.2
B4galt4	-0.772672	6.44e-09	2235.39	1308.45
Zbp1	-2.32566	6.57e-09	222.648	44.4146
Tnxb	-0.749711	7.47e-09	2542.17	1511.89
Ppp2r2c	0.575543	7.54e-09	6608.4	9848.1
Man1a	-0.68911	7.75e-09	3466.75	2150.2
Trim12a	-0.963872	7.98e-09	1188	609.06
AI607873	-1.58151	8.88e-09	417.774	139.592
Slc6a6	-0.583407	9.05e-09	8459.64	5645.84
Eif2ak2	-0.739264	9.22e-09	2468.17	1478.54
Mapk10	0.555268	9.9e-09	8635.87	12689.9
Nr1d1	-1.18035	1.06e-08	3153.11	1391.29
Cxadr	-0.56502	1.09e-08	9819.69	6637.58
Kcna2	0.514933	1.17e-08	30550.5	43654.4
Obscn	0.71757	1.17e-08	1586.38	2608.66
Chga	0.605189	1.21e-08	3783.81	5755.85
Car13	-0.618079	1.22e-08	5095.36	3319.82
Vamp1	0.517471	1.35e-08	27016.8	38673
Cdh19	-0.63073	1.5e-08	4442.39	2869.11
Carns1	0.681735	1.67e-08	1982.07	3179.38
Tmem176a	-0.656935	1.72e-08	3606.51	2287.34
Trim34a	-0.941592	1.82e-08	1148.95	598.209
A4galt	-0.820407	1.87e-08	1686.17	954.847
Mapk8ip2	0.565773	1.91e-08	6708.1	9929.2
Cd83	-1.19911	2.05e-08	683.836	297.841
Ar	-1.06604	2.14e-08	867.268	414.231
Rnase4	-0.70159	2.17e-08	2835.23	1743.37
Sh3gl2	0.559232	2.21e-08	6589.99	9710.25
Ccdc153	-3.42604	2.24e-08	117.081	10.8929
Cst7	-2.37653	2.29e-08	201.772	38.8556
Svep1	-0.874282	2.31e-08	1387.13	756.712
Slc7a11	-0.619579	2.42e-08	16677.8	10854.9
Cntnap5a	0.577294	2.49e-08	8360.56	12474.3
Tmem176b	-0.583737	2.54e-08	7374.23	4920.33
Fzd7	-0.592733	2.55e-08	5563.04	3688.77
Pgrmc1	-0.540097	2.59e-08	11655.7	8015.94
Hapln2	0.741675	2.72e-08	1294.36	2164.33
Tgm2	-0.615015	2.76e-08	4900.03	3199.34
Cd48	-1.91594	2.86e-08	286.53	75.93
Abca2	0.518269	2.92e-08	14929.9	21383.1
Nnat	-0.516141	3.03e-08	21337.9	14920.3
Hic1	-0.822724	3.05e-08	1558.06	880.885
Cdh9	0.964359	3.12e-08	546.371	1066.08
Ccr5	-1.33694	3.3e-08	527.429	208.787
Gabrp	-2.47851	3.46e-08	183.804	32.9797
Hspb1	-1.08869	3.57e-08	3994.79	1878.31
Abi3bp	-1.05075	3.61e-08	2634.63	1271.79
Cnr1	0.717798	3.7e-08	1413.98	2325.53
Tacstd2	-1.78648	3.75e-08	305.048	88.4267
Apcdd1	-0.855734	4.26e-08	1766.4	976.084
Slc9a3	0.864024	4.34e-08	1108.31	2017.25
Rgs22	-2.02193	4.73e-08	314.319	77.3943
Rgs1	-2.30308	4.93e-08	205.661	41.6731
Krt222	0.678422	5.02e-08	1771.21	2834.62
Prx	0.506934	5.12e-08	17341.4	24642.7
Sptbn4	0.666215	5.44e-08	2448.7	3885.85
Apobec1	-0.867497	5.59e-08	1308.07	716.95
Adgre1	-0.962959	5.93e-08	1006.32	516.244
Sv2a	0.535306	5.93e-08	6648.67	9635.58
Rab6b	0.564556	5.97e-08	15480.9	22895.2
Mdfic	-0.789643	6.18e-08	1701.84	984.496
Wisp2	-2.96981	6.31e-08	193.047	24.6412
Adgb	-2.06173	6.49e-08	231.999	55.5705
Egfr	-0.59107	7.02e-08	4860.86	3226.88
Ifih1	-0.763604	7.19e-08	2017.8	1188.53
C1ql3	0.935625	7.37e-08	835.103	1597.32
Hexb	-0.618743	7.5e-08	3942.48	2567.49
Tmem212	-3.48697	7.71e-08	105.466	9.40651
Pydc4	-2.04765	8.44e-08	233.586	56.4991
Cnp	0.493208	8.47e-08	20241.7	28491.7
6030419C18Rik	0.608514	9.08e-08	2726	4156.3
Etnppl	0.673377	9.64e-08	1657.84	2643.92
B2m	-0.959577	1.03e-07	14140	7270.88
Aqp1	-1.05011	1.07e-07	2904.44	1402.65
Il10ra	-1.19837	1.08e-07	726.035	316.382
Ncmap	0.891403	1.17e-07	2460.15	4563.54
Sdpr	-0.601681	1.17e-07	4207.63	2772.77
Adcy1	0.492017	1.19e-07	13337.1	18757.4
Lhfpl3	0.552805	1.19e-07	4461.85	6545.24
Ly6k	-5.53401	1.19e-07	65.6407	1.41667
Scn4b	0.494668	1.25e-07	12912.7	18194
Chd5	0.597501	1.26e-07	2729.46	4129.93
Ccl12	-2.62474	1.34e-07	152.607	24.7427
Gjb2	-0.488229	1.34e-07	20793	14823.3
Ctsh	-0.649614	1.35e-07	3001.37	1913.23
Ms4a6d	-1.74757	1.43e-07	292.535	87.1177
Syp	0.499507	1.43e-07	11303.6	15980.3
Lair1	-1.07335	1.47e-07	721.127	342.69
Tnfrsf19	-0.587382	1.54e-07	4543.37	3023.84
Cp	-0.477076	1.55e-07	35924.3	25809.2
Fndc1	-1.35485	1.57e-07	445.49	174.175
Bhlhe41	-0.560886	1.62e-07	5433.47	3683.27
Inmt	-0.871677	1.62e-07	1168.17	638.418
Cd84	-1.59336	2.02e-07	983.594	325.962
Mpz	0.599567	2.07e-07	47022.4	71251.3
Cntn5	0.640992	2.13e-07	1799.64	2806.37
Dusp6	-0.703596	2.13e-07	2050.4	1259.03
Ctsz	-0.59076	2.15e-07	3912.76	2598.04
Prelp	-0.565803	2.15e-07	4921.29	3324.72
Gbp3	-1.71277	2.2e-07	1440.89	439.579
Npas2	1.30054	2.21e-07	334.557	824.084
Entpd1	-0.767217	2.24e-07	1634.63	960.425
Errfi1	0.515721	2.28e-07	6151.77	8795.24
Arhgap29	-0.501603	2.31e-07	11816.3	8346.08
F830016B08Rik	-2.0806	2.33e-07	302.148	71.4328
Gfap	-0.47739	2.45e-07	28158.4	20225.5
Mapk8ip3	0.48571	2.45e-07	11799.9	16523.1
Snap25	0.464163	2.46e-07	45146.8	62280.8
Bcl2a1b	-2.07865	2.53e-07	216.944	51.3585
Slc22a2	-0.771971	2.66e-07	1509.62	884.058
Ifi204	-1.53639	2.67e-07	348.769	120.237
Trim12c	-0.797426	2.69e-07	1368.67	787.495
Sgsm1	0.70088	2.7e-07	1240.9	2017.07
Kcns1	0.686828	2.75e-07	1358.48	2186.79
Epcam	-0.65037	2.79e-07	2630.48	1675.92
Ddr2	-0.518118	2.92e-07	16553.9	11559.3
Bcat1	0.53124	2.97e-07	4625.11	6684.08
Rasl10b	0.648669	3.01e-07	1694.1	2655.88
Slc16a2	-0.649551	3.02e-07	2698.42	1720.19
Sp100	-0.758524	3.05e-07	1607.19	950.014
Tmem151b	0.701613	3.06e-07	1214.21	1974.7
Scn1b	0.513279	3.09e-07	6180.23	8820.98
Wls	-0.524429	3.13e-07	7266.28	5051.77
Hexa	-0.571118	3.14e-07	4528.86	3048.35
Nr2f2	-0.536087	3.24e-07	6137.32	4232.53
Cox5a	0.55048	3.25e-07	3513.02	5145.08
Sftpd	-4.52281	3.32e-07	71.5448	3.11226
Smyd2	0.59146	3.37e-07	4082.74	6151.75
Cabp1	0.624461	3.52e-07	1904.89	2936.65
S100a11	-0.854719	3.57e-07	1463.73	809.404
Apbb1	0.528263	3.59e-07	4748.63	6848.43
Psmb8	-1.6784	3.62e-07	455.247	142.232
Lhfpl4	0.564757	3.91e-07	3036.35	4491.19
Cd52	-1.64354	3.95e-07	411.907	131.839
Gm973	-1.12112	4.04e-07	603.496	277.45
Il16	0.551831	4.04e-07	3501	5132.28
Nkd2	-0.751477	4.05e-07	1580.04	938.535
Twf1	-0.545695	4.07e-07	6090.71	4172.51
Trim37	0.488081	4.09e-07	9895.4	13879.1
Cd300c2	-1.73989	4.13e-07	277.326	83.0292
Ifit2	-0.649308	4.25e-07	2442.94	1557.58
Ankrd34b	0.730148	4.29e-07	1023.36	1697.56
Ogdhl	0.557317	4.38e-07	4914.6	7231.98
Colec12	-0.510157	4.53e-07	8690.97	6102.33
Gjc2	1.05766	4.59e-07	321.186	668.564
Shisa5	-0.646305	4.73e-07	2565.94	1639.42
Csf1r	-0.829845	5.68e-07	5183.55	2916.21
Pfkm	0.487681	5.79e-07	7910.88	11092.6
Emp3	-0.928307	6.02e-07	1240.1	651.643
Oas1a	-1.5517	6.06e-07	322.914	110.149
Synpo	-0.642132	6.09e-07	2481.2	1589.86
Cpne9	0.73279	6.42e-07	942.605	1566.47
Lum	-0.968093	6.52e-07	5458.74	2790.4
Spata18	-2.70361	6.54e-07	126.084	19.355
Smim13	0.523207	6.8e-07	4287.05	6161.12
Tmc5	-3.12757	6.95e-07	104.064	11.9071
Hacd4	-0.687432	7e-07	1904.53	1182.63
Tlr3	-0.648913	7.28e-07	2296.09	1464.36
Cnnm1	0.779805	7.32e-07	872.29	1497.63
Brsk1	0.556452	7.79e-07	2839.27	4175.57
Gabra2	-1.4521	7.85e-07	359.751	131.485
Sema6c	0.643749	8.01e-07	1527.44	2386.45
Dtd2	0.997831	8.15e-07	362.155	723.222
Dync1i1	0.491042	8.16e-07	6482.36	9110.7
Apobec3	-0.691006	8.48e-07	1889.75	1170.55
Arhgap24	0.605705	8.68e-07	1818.49	2767.23
Fam219a	0.523873	9.01e-07	3886.3	5587.76
H2-Q1	-1.14834	9.18e-07	538.369	242.883
Slco2b1	-0.710292	9.43e-07	1725.56	1054.66
P2rx2	-1.04727	9.46e-07	2679.01	1296.33
Scrt1	0.647256	1.06e-06	4722.52	7396.34
Cend1	0.533987	1.11e-06	3332.5	4825.21
Cd4	-2.11208	1.16e-06	181.734	42.0376
Scamp5	0.496684	1.2e-06	5406.33	7628.16
Angpt1	-0.659656	1.21e-06	1973.77	1249.46
Cxcl16	-0.773764	1.24e-06	1274.93	745.695
Nat8l	0.458098	1.24e-06	12608.9	17321.2
Parp12	-0.654571	1.24e-06	2002.11	1271.87
B3galt5	0.554549	1.27e-06	2577.73	3785.94
Mobp	0.795894	1.27e-06	5862.33	10177.9
Wnt6	-0.885641	1.27e-06	1438.11	778.371
Unc93b1	-0.85797	1.34e-06	1326.37	731.794
Flrt2	-0.678155	1.38e-06	6103.03	3814.18
Snph	0.511598	1.38e-06	4022.81	5735.03
Rab3ip	0.589795	1.44e-06	1916.02	2883.67
Amph	0.477126	1.47e-06	7225.64	10057.9
Dnah9	-1.01489	1.47e-06	656.166	324.714
Syt2	0.548085	1.47e-06	16069.5	23496
Zkscan3	0.562924	1.47e-06	2382.94	3520.22
Eno2	0.450439	1.51e-06	14090.9	19254.6
Fgf9	0.598647	1.51e-06	1800.5	2726.49
Gdpd1	0.548701	1.62e-06	2689.27	3933.78
Kcnq2	0.503903	1.64e-06	4102.52	5817.57
Kitl	-0.624304	1.68e-06	3096.32	2008.68
Ccdc180	-2.70494	1.74e-06	117.769	18.0619
Ldha	-0.517067	1.76e-06	5454.92	3811.85
Flna	-0.555567	1.84e-06	23430.7	15942
Nnt	-0.555709	1.92e-06	3530.33	2401.76
Lrrc49	0.493475	1.93e-06	4998.91	7037.62
Asic1	0.545921	1.99e-06	2622.95	3829.39
Podxl	-0.607515	2.06e-06	3851.73	2527.99
Rab3a	0.479145	2.15e-06	5444.57	7589.28
A530032D15Rik	-2.24349	2.17e-06	156.503	33.0495
Srrm3	0.661853	2.17e-06	1358.95	2150.02
Tgm1	-2.26439	2.19e-06	151.386	31.5092
Ina	0.560498	2.33e-06	3212.71	4738.04
Fam129a	-0.863547	2.37e-06	1252.61	688.432
Atp2b3	0.50683	2.44e-06	3714.11	5277.48
Lrg1	-1.4899	2.52e-06	298.31	106.21
Tspan4	-0.757589	2.57e-06	1226.36	725.374
Cdhr4	-1.48682	2.69e-06	295.614	105.474
Tapbp	-0.475562	2.74e-06	7602.16	5467.37
Btbd9	0.45957	2.8e-06	6935.07	9536.63
Klc2	0.535693	2.88e-06	4711.81	6830.42
Sbno2	-0.598753	2.89e-06	2455.77	1621.61
Sema7a	0.540847	2.92e-06	10781.2	15684.8
Cd274	-1.48791	2.94e-06	432.962	154.364
Laptm4a	-0.431702	2.98e-06	21218.5	15731.1
Efr3a	0.427853	2.99e-06	24732	33270.2
Uba7	-0.824677	2.99e-06	1013.99	572.509
Slc38a6	0.685416	3.05e-06	991.854	1595.07
Dnah6	-0.936911	3.08e-06	860.666	449.569
Tgfbr1	-0.515757	3.16e-06	4679.09	3272.68
Lyz1	-3.30223	3.26e-06	89.8814	9.11171
Snap91	0.46156	3.3e-06	6944.8	9563.2
Cdh26	-3.76906	3.33e-06	71.9846	5.28007
Cdhr3	-2.18857	3.35e-06	152.001	33.3443
Sacs	0.435548	3.35e-06	14703.3	19885.1
Ly6d	-3.54105	3.47e-06	127.238	10.9309
Oas2	-1.53958	3.49e-06	278.984	95.9664
Mapk8ip1	0.454545	3.51e-06	8143.09	11158.9
Atp8a2	0.495484	3.56e-06	3819.79	5385.11
Iqgap1	-0.441233	3.67e-06	14599.8	10752.9
Esrrg	0.550079	3.68e-06	6059.18	8871.64
Slc15a3	-1.79047	3.74e-06	316.308	91.4374
Isg15	-1.66969	3.81e-06	375.221	117.939
Fmo1	-0.845879	3.88e-06	922.835	513.439
Tmsb4x	-0.523849	3.96e-06	21531.9	14975.7
Lepr	-0.604889	4.01e-06	2597.02	1707.6
Syt3	0.58086	4.17e-06	1743.06	2607.16
Xaf1	-0.925934	4.19e-06	703.065	370.051
B3gat1	0.524792	4.2e-06	2727.82	3924.58
Erap1	-0.572366	4.23e-06	2727.49	1834.27
Ttbk1	0.586347	4.24e-06	3834.49	5757.25
Trim5	-1.13908	4.3e-06	470.149	213.471
Slc11a1	-1.22213	4.32e-06	466.963	200.164
Myo5b	0.630357	4.59e-06	1242.69	1923.62
Pdpn	-0.627711	4.59e-06	1945.18	1258.93
Tnmd	2.16709	4.63e-06	33.8843	152.18
Junb	-1.03299	4.84e-06	3895.81	1903.86
Lama4	-0.489234	4.9e-06	5616.43	4001.16
Fam213a	-0.466668	5e-06	6916.41	5004.95
Gm1966	-1.36057	5.18e-06	679.642	264.671
H2-Aa	-1.93287	5.47e-06	3020.89	791.193
Sqrdl	-0.911911	5.59e-06	730.534	388.265
Nr1d2	-0.480196	5.67e-06	13185.6	9452.48
Gm626	-3.07265	5.75e-06	88.2579	10.4904
Rap1gap	0.521861	5.86e-06	3329.06	4779.89
Tmem179	0.653095	6.05e-06	1082.02	1701.53
Irf9	-0.675121	6.15e-06	1467.71	919.199
Gpr22	0.725358	6.19e-06	763.626	1262.51
Pdia4	-0.456581	6.48e-06	8218.41	5988.84
Susd4	0.49445	6.55e-06	3288.59	4632.92
Drp2	0.588904	6.66e-06	14373	21618.5
Ddn	0.858703	6.86e-06	2262.75	4103.29
Tspyl4	0.422342	7.11e-06	15141	20290.5
Tpbg	-0.897406	7.17e-06	755.553	405.62
Ctso	-0.620295	7.18e-06	1904.63	1239.03
Fam180a	-0.831279	7.55e-06	858.67	482.599
Arhgap19	0.443154	7.59e-06	7709.78	10482
Mr1	-0.694923	7.75e-06	1340.99	828.386
Tlr2	-1.06976	7.8e-06	507.197	241.627
Cd164l2	1.16325	7.81e-06	212.737	476.448
Slc24a2	0.456326	8e-06	27972.9	38380.1
Plk2	-0.750751	8.31e-06	1230.93	731.535
Vsir	-0.934152	8.4e-06	1965.12	1028.45
Ddah1	0.478985	8.44e-06	3860.13	5380.1
Dusp27	0.765634	8.65e-06	599.641	1019.46
Emp1	-0.574002	8.95e-06	2496.25	1676.86
Lgi3	0.489089	9.11e-06	3176.37	4458.22
Coro6	0.493325	9.19e-06	2998.53	4220.99
Tspan8	-0.818259	9.19e-06	2505.45	1420.91
Crabp2	-0.669129	9.25e-06	1468.83	923.724
Rcan2	0.428257	9.54e-06	8345.54	11229.8
Vwa5a	-1.07027	9.54e-06	5945.07	2831.21
Pigr	-3.02459	9.7e-06	83.7929	10.2971
Galnt16	0.5777	9.77e-06	1500.56	2239.53
Nfasc	0.405997	1.01e-05	18372.4	24343.5
Tmem151a	0.548083	1.01e-05	2723.62	3982.33
Gjd2	0.813147	1.05e-05	491.339	863.302
Scrt2	0.615514	1.08e-05	1204.01	1844.66
Myo16	0.600026	1.09e-05	1285.5	1948.49
Slc36a2	0.574348	1.13e-05	1551.87	2310.74
Tesc	0.779467	1.13e-05	559.296	960.029
Cyp4v3	-0.686064	1.15e-05	1333.52	828.848
St8sia6	-1.43793	1.15e-05	274.353	101.262
Fam107a	-0.406492	1.17e-05	17022.4	12842.6
Nfil3	0.82796	1.17e-05	468.27	831.26
Themis	-1.44626	1.19e-05	277.141	101.703
Ube2v1	0.613097	1.2e-05	1160.89	1775.63
Lgals9	-1.12638	1.25e-05	746.03	341.73
Rragb	0.516793	1.25e-05	2384.64	3411.87
Anxa2	-0.529626	1.26e-05	8305.88	5753.77
Sez6l2	0.609178	1.27e-05	4804.12	7328.16
Adra2a	-0.748006	1.28e-05	1046.9	623.351
Gpr182	-0.731614	1.29e-05	1088.17	655.326
Cfap54	-0.889819	1.31e-05	672.4	362.882
Ogn	-0.416141	1.35e-05	15903.3	11918.3
Otud7b	0.420455	1.36e-05	8841.96	11833.6
Epsti1	-1.54618	1.37e-05	234.392	80.2594
Lancl1	0.426747	1.38e-05	7951.64	10688.6
Ggta1	-0.725132	1.44e-05	1126.35	681.374
Anxa4	-0.589012	1.47e-05	1925.03	1279.76
Rimbp2	0.579079	1.49e-05	1403.44	2096.59
Prepl	0.404265	1.53e-05	14005.8	18535.5
Cd24a	0.417121	1.54e-05	19594.5	26163.8
Gstt1	-0.750655	1.59e-05	1010.96	600.845
Pacs2	0.426789	1.62e-05	9453.92	12708.3
Sfrp1	-0.5243	1.63e-05	2800.11	1946.91
Hsd17b6	-2.01055	1.65e-05	733.538	182.048
Igfbp2	-0.500769	1.65e-05	3463.72	2447.91
Kcnj16	-0.762321	1.65e-05	6249.49	3684.37
Pacsin1	0.464533	1.65e-05	5632.85	7772.6
Slc17a6	0.56297	1.65e-05	4123.11	6091.09
Ramp1	-0.847112	1.66e-05	767.912	426.879
Samsn1	-1.99324	1.67e-05	160.765	40.38
Tgfbi	-0.523857	1.69e-05	4733.28	3292.04
Tmem178b	0.438349	1.69e-05	5439.18	7370.37
Nrg1	0.455344	1.79e-05	4309.63	5908.97
Slc1a3	-0.418631	1.79e-05	10977.8	8212.89
Dock8	-0.605942	1.8e-05	2299.39	1510.8
Abca9	-0.445077	1.81e-05	6823.03	5011.82
Dhcr24	0.609865	1.81e-05	3695.6	5639.91
Hapln4	0.672754	1.85e-05	4061.07	6473.81
Wdr78	-0.850806	1.85e-05	728.806	404.105
Ache	0.60315	1.92e-05	1463.51	2223.11
Cacng2	0.628768	1.92e-05	976.005	1509.14
Ak7	-1.92825	1.94e-05	155.722	40.9157
H2-DMb1	-0.992547	1.95e-05	578.809	290.904
Tfrc	0.836728	1.96e-05	12151.4	21702.3
Ptafr	-1.51298	2e-05	242.799	85.0735
Dhrs9	-2.30399	2.05e-05	141.952	28.7456
Boc	-0.488119	2.09e-05	3909.96	2787.62
Gmnc	-6.19201	2.11e-05	39.6225	0.541953
Bhlhe40	-0.803586	2.14e-05	5377.39	3080.83
Hcn1	0.516922	2.14e-05	5983.48	8561.75
Dusp8	0.511466	2.2e-05	2090.28	2979.68
Kif3c	0.454969	2.24e-05	9164.63	12562.4
Ckb	0.480446	2.26e-05	26216	36575.9
Pde1a	-0.528114	2.3e-05	2802.16	1943.19
Ly86	-1.86383	2.31e-05	596.806	163.97
Trim25	-0.589325	2.35e-05	1831.9	1217.58
Olfml3	-0.642376	2.38e-05	3542.71	2269.66
Lancl3	0.494805	2.44e-05	2495.29	3516.19
Parp3	-0.665165	2.46e-05	1274.16	803.503
Hspa5	-0.385244	2.51e-05	33718.2	25816.3
Tmem63b	0.460918	2.53e-05	3489.22	4802.62
Fgl2	-0.755883	2.57e-05	4000.11	2368.8
Sgpl1	-0.488522	2.58e-05	3559.21	2536.85
Mgl2	-2.0706	2.6e-05	141.331	33.6453
Cntnap5c	0.846071	2.63e-05	387.291	696.194
Diras1	0.550057	2.64e-05	4391.61	6429.95
Ccnd1	-0.724004	2.65e-05	1038.15	628.513
Ap4s1	0.656878	2.69e-05	838.722	1322.38
Nr3c1	-0.421022	2.74e-05	8020.4	5990.4
Pltp	-0.568105	2.76e-05	2010.07	1355.8
Akr1c14	-1.40012	2.77e-05	255.57	96.8349
Bend6	0.43691	2.79e-05	5004.88	6775.11
Klc1	0.423199	2.8e-05	16391	21978.6
Msr1	-1.28309	2.83e-05	437.076	179.601
Rnf187	0.423319	2.83e-05	6157.12	8256.75
Trim9	0.510697	2.87e-05	2011.86	2866.37
Nrxn2	0.457386	2.92e-05	3453.93	4742.43
Epyc	-0.925232	2.96e-05	9603.47	5057.15
Got1	0.405207	3.01e-05	8396.27	11119
Fyb	-0.912531	3.04e-05	1129.39	599.989
Vstm2l	0.535941	3.07e-05	1697.34	2460.96
Klhdc8a	0.542239	3.1e-05	1532.84	2232.17
Socs3	-1.23378	3.15e-05	1276.17	542.631
Skap2	-0.785972	3.21e-05	836.363	485.058
Psme1	-0.686012	3.24e-05	1115.02	693.06
1110032F04Rik	0.556076	3.33e-05	1413.88	2078.78
Ccr1	-1.43623	3.36e-05	315.3	116.513
Ier3	-0.8423	3.38e-05	702.963	392.08
Ebf2	-0.604487	3.44e-05	1616.32	1063.06
Adap1	0.502602	3.45e-05	2043.64	2895.36
Clec5a	-1.70075	3.45e-05	190.378	58.5654
Alox15	-1.03946	3.48e-05	427.694	208.077
Atxn7l3	0.439509	3.49e-05	4115.3	5580.93
Casp1	-1.61821	3.5e-05	200.234	65.2242
Ifitm2	-0.610252	3.55e-05	1602.47	1049.75
Pmp22	0.378128	3.55e-05	27418.8	35635
Stab1	-0.634728	3.57e-05	3613.2	2327.13
Efnb3	0.598844	3.58e-05	1077.63	1632.07
Plscr4	-0.701042	3.63e-05	1038.14	638.589
Ly6a	-1.31801	3.64e-05	2357.72	945.652
Magee1	0.434296	3.66e-05	4529.84	6120.96
Myh10	0.394701	3.66e-05	9959.83	13093.9
Hecw2	0.469737	3.71e-05	2763.98	3827.72
Aldoc	0.409861	3.73e-05	6168.72	8195.5
Bmp6	-0.450785	3.76e-05	4598.82	3364.7
Aldh1a2	-0.784342	3.82e-05	3769.04	2188.37
Nin	0.394625	3.83e-05	9275.51	12193.6
Ctsl	-0.406653	3.88e-05	9894.63	7464.23
Slc45a1	0.662076	3.95e-05	746.805	1181.71
Smox	0.506061	3.97e-05	1979.75	2811.57
Strbp	0.375404	4.11e-05	24770	32131.8
Caskin1	0.464949	4.15e-05	2892.42	3992.32
Cdh23	0.695435	4.16e-05	661.034	1070.46
Gfod1	0.51301	4.18e-05	1752.6	2501.01
Tnfrsf1b	-0.86952	4.18e-05	887.102	485.537
Tmem173	-0.872068	4.19e-05	627.713	342.959
Naaladl2	-0.527224	4.21e-05	2324.48	1612.93
Pvalb	0.581979	4.24e-05	15690.5	23487.1
Camk4	0.533941	4.28e-05	1504.25	2177.98
Tap2	-0.597861	4.29e-05	1556.47	1028.41
Trim30d	-1.17858	4.29e-05	333.935	147.528
Plcg2	-0.730063	4.33e-05	970.197	584.91
5430419D17Rik	-0.755136	4.4e-05	852.184	504.911
Frmpd4	0.441111	4.46e-05	3676.42	4991.28
Ube2l6	-0.695652	4.46e-05	1074.4	663.366
Mmp2	-0.487364	4.51e-05	3328.92	2374.61
Anxa5	-0.386653	4.57e-05	12913.7	9877.7
Arhgap44	0.450201	4.62e-05	3367.08	4600.21
Ptprk	-0.43919	4.69e-05	5912.55	4360.79
Ppm1e	0.47168	4.78e-05	3279.03	4547.11
Grin1	0.554608	4.84e-05	1824.69	2680.04
Entpd4	1.64785	4.9e-05	74.4969	233.448
Matn4	-0.88702	4.92e-05	568.456	307.381
Etnk2	0.955772	4.94e-05	253.509	491.711
Bnc2	-0.488634	5.23e-05	3195.59	2277.5
Irf8	-1.26159	5.24e-05	563.271	234.931
Rell2	0.703794	5.32e-05	590.882	962.418
Rcan1	0.475785	5.47e-05	2466.43	3430
Clic1	-0.549605	5.53e-05	2013.21	1375.44
Gm4841	-2.34052	5.74e-05	103.44	20.423
Nlrp1b	-1.63334	5.82e-05	317.794	102.438
Csf2rb2	-1.77819	5.85e-05	168.613	49.1589
Cd53	-1.23686	6.02e-05	989.48	419.83
Abcg4	0.54072	6.2e-05	1309.44	1904.84
Foxc2	-0.477067	6.35e-05	3003.66	2157.94
Sptbn2	0.42398	6.39e-05	4019.24	5392.31
Mettl22	0.793599	6.42e-05	414.594	718.655
Kcnq3	0.452639	6.51e-05	2751.78	3765.92
Iqsec3	0.666329	6.52e-05	8247.98	13089.8
Entpd2	-1.39771	6.53e-05	236.538	89.7736
Unc13a	0.536207	6.54e-05	1458.27	2114.71
Syt7	0.599136	6.55e-05	6685.06	10126.6
Thbs2	-0.498814	6.59e-05	2707.76	1916.25
Isl1	0.598428	6.69e-05	2658	4024.39
Mamdc2	-1.26397	6.69e-05	269.165	112.079
Synj1	0.379056	6.71e-05	10036	13051.7
Celsr3	0.508445	6.77e-05	1675.71	2383.72
Igfbp4	-0.381032	6.8e-05	14284.7	10969.1
Pdp1	0.430201	6.81e-05	3928.56	5293.42
Irf1	-0.70255	6.82e-05	1233.74	758.115
Atp1b1	0.359136	6.87e-05	43960.2	56385.8
Soat1	-0.426238	7.06e-05	5280.11	3929.45
Tlr9	-1.45259	7.14e-05	224.518	82.0309
Ptk2b	-0.766299	7.22e-05	791.101	465.107
Slc2a3	0.490286	7.42e-05	1882.91	2644.97
Cux2	0.457	7.57e-05	2601.51	3571.06
Cd244	-2.61355	7.6e-05	90.8716	14.8481
Tango2	0.477663	7.61e-05	2119.98	2952.04
Scara3	-0.525814	7.67e-05	9289.58	6452.24
Rims1	0.493615	7.68e-05	1779.92	2506.08
Trim21	-0.787594	7.72e-05	698.701	404.764
Hspa1b	-0.875282	7.76e-05	1003.3	546.948
Ubl3	0.390689	7.77e-05	7520.57	9859.61
Kcnj2	-0.69046	7.86e-05	2743.02	1699.73
Scn8a	0.576258	7.87e-05	10395.5	15499.5
Mdk	-0.626489	7.9e-05	1208.21	782.618
Scd1	-0.447251	7.95e-05	29675.5	21765.2
Gcnt4	0.671024	7.96e-05	638.264	1016.25
Hcar2	-2.93009	8.02e-05	71.6923	9.40651
Lpxn	-1.4646	8.08e-05	215.627	78.1296
Atp1a2	-0.554687	8.26e-05	159903	108863
Cldn1	-1.0869	8.32e-05	364.713	171.697
Spp1	0.576339	8.34e-05	86612.3	129144
Mill2	-0.555592	8.38e-05	1674.94	1139.59
C1qtnf1	-0.541338	8.51e-05	2371.61	1629.61
Stat3	-0.418369	8.58e-05	6241.15	4670.07
Irak3	-0.700725	8.72e-05	920.26	566.202
Map3k13	0.466453	8.77e-05	2226.39	3076.22
Ildr2	-0.590336	8.84e-05	8650.4	5745.49
Nefl	0.513823	8.88e-05	30788.8	43961.2
Cyth4	-0.681311	8.94e-05	991.695	618.419
Fam234b	0.432249	8.94e-05	3520.12	4749.82
Dcp2	0.388728	9.06e-05	7170.73	9388.19
Tnfrsf1a	-0.487704	9.06e-05	2634.59	1878.88
Slc13a3	-0.612969	9.11e-05	6058.76	3961.52
Ceacam10	-1.93019	9.13e-05	133.683	35.0778
Wnt5a	-0.380228	9.13e-05	10591.9	8137.91
Cds1	0.384247	9.26e-05	7783.26	10158.5
Foxd1	-0.529	9.34e-05	1941.2	1345.32
Tgtp2	-2.21976	9.37e-05	411.582	88.357
Lrrc7	0.44489	9.39e-05	2825.29	3845.81
Dnajc27	0.428628	9.43e-05	3307.36	4451.56
Ecm2	-0.531255	9.45e-05	1981.39	1371.03
Ckmt1	0.453813	9.68e-05	4416.24	6048.73
Rims4	0.572879	9.75e-05	1045.54	1555.23
Map7d2	0.407382	9.88e-05	4982.31	6607.93
Fcgr1	-1.212	9.91e-05	292.188	126.129
Macc1	-1.44349	0.000100901	216.495	79.6001
Mbp	0.340512	0.000103375	116129	147043
Lrrc23	-1.80729	0.000103683	148.966	42.5637
Prrx1	-0.505747	0.000108435	2710.9	1909.27
Abcc8	0.783774	0.000110203	391.399	673.844
Gabbr2	0.453232	0.000110358	2528.44	3461.7
Prrg3	0.4204	0.000112324	3825.32	5119.42
Cubn	-0.864513	0.00011299	549.067	301.565
Cldn3	-0.870136	0.000113575	532.124	291.123
Tlr7	-0.868411	0.000120242	648.586	355.263
Rp1	-2.83086	0.000120629	72.6548	10.2115
Slc9a3r1	-0.538444	0.00012091	3005.68	2069.45
Gria4	0.419536	0.000120975	3427.58	4584.37
Esrp1	-0.593173	0.000123666	1291.6	856.181
Eps8l2	0.583511	0.00012416	2702.64	4049.88
Abcg1	0.415417	0.00012447	3697.16	4930.85
Gsap	-0.816274	0.00012463	633.685	359.874
Il21r	-1.51372	0.000125306	198.29	69.4424
Traf1	-1.01473	0.000125926	447.525	221.49
Clstn3	0.387945	0.000126314	5304.87	6941.57
Gbp8	-1.12486	0.000126992	315.094	144.485
Vwa7	0.632219	0.000128825	1730.76	2682.59
LOC101055758	-3.82966	0.000129693	49.9732	3.51475
Nap1l5	0.408365	0.000133497	7184.27	9534.82
Comp	-1.47919	0.000134042	673.715	241.656
Myof	-0.43264	0.000136323	3876.72	2872.28
Fam78a	0.894171	0.000138229	702.576	1305.77
Myh7b	0.875779	0.00013827	288.731	529.821
Acta2	-0.547983	0.000140425	1636.71	1119.47
Rbp1	-0.574968	0.000141008	6879.5	4618.22
Rcn1	-0.438531	0.000141811	3483.82	2570.66
Edem1	-0.469526	0.000144859	2766.52	1997.99
Vcl	-0.391805	0.000146416	7329.42	5586.3
Rabgef1	0.483529	0.000148051	1771.06	2476.23
Rsad2	-0.735438	0.00014861	771.267	463.25
Ddx58	-0.693284	0.000149551	2158.02	1334.62
Slfn9	-1.25309	0.000150964	257.156	107.889
Arpc1b	-0.427139	0.000156444	3848.47	2862.25
Hcn4	0.609017	0.000159309	755.787	1152.74
Fam43b	0.895874	0.000161081	258.211	480.463
Sod2	0.374566	0.000162412	7368.5	9552.88
Hpgds	-0.881751	0.000163612	512.57	278.176
Apod	-0.330297	0.000165889	258060	205254
F11r	-0.5288	0.000166167	1747.42	1211.19
Npr3	-0.749894	0.000166339	1189.3	707.213
Sema3a	0.53551	0.000168109	1151.91	1669.65
Tmem163	0.648173	0.000169168	757.482	1187.11
Ppl	-0.567396	0.00016954	1410.12	951.595
Gbp5	-1.41868	0.000170308	593.919	222.159
Adcy7	-0.560218	0.000170378	1525.79	1034.79
Pm20d1	-1.19385	0.000171124	277.855	121.46
Colq	0.810007	0.000173805	342.69	600.811
Bicc1	-0.444506	0.000173963	3325.55	2443.73
Mrvi1	-0.571715	0.000178824	1874.69	1261.32
Gpr34	-0.880131	0.000180404	493.317	268.028
Osr1	-0.674618	0.000181035	910.439	570.388
Myadml2	1.00764	0.000181556	185.957	373.889
Vwa1	-0.449832	0.00018264	2943.25	2154.83
Plxnb2	-0.367737	0.000184898	9838.11	7624.51
Pomc	1.84913	0.000185515	36.2399	130.566
Anxa8	-1.49531	0.000186261	188.967	67.0275
Cd180	-1.64962	0.000186485	245.321	78.1896
Abi3	-0.800446	0.000188825	601.479	345.352
Chchd10	0.419851	0.000189183	3128.04	4184.65
Ak1	0.428137	0.000190969	2848.61	3832.79
Slc25a24	-0.600022	0.000194285	1194.35	787.964
LOC102639543	-1.95553	0.00019812	119.777	30.8816
Abcb1b	-1.31135	0.000199273	228.654	92.1347
Mafa	1.03871	0.000199478	168.843	346.871
Gna15	-1.87326	0.000202486	125.562	34.2728
Fgf10	0.756449	0.000203887	2908.93	4914.14
Asphd1	0.805003	0.000204776	325.614	568.896
Efr3b	0.400832	0.000207684	3611.92	4768.7
Emid1	0.54012	0.00020807	1104.9	1606.63
Dhx58	-0.977295	0.000208603	375.713	190.836
Cadps	0.386933	0.000208959	8811.1	11521.5
Flt3	0.52365	0.00020899	1186.87	1706.23
Slc39a1	-0.412667	0.000210192	4240.02	3185.25
Slfn2	-1.2173	0.000210538	398.505	171.392
Lrp11	0.440255	0.000210859	2395.52	3250.35
6430571L13Rik	0.701391	0.000211045	496.773	807.789
Fndc3a	-0.370805	0.000212426	8908.03	6889.03
Flt3l	-0.83347	0.000213108	543.117	304.785
Mmp19	-1.26359	0.000213193	252.71	105.256
Gria3	0.38908	0.000213647	4447.16	5823.81
Papln	-0.770876	0.000216298	639.672	374.887
Arhgap25	-1.03563	0.00021736	355.645	173.484
Tmem59l	0.46892	0.000218704	1759.74	2435.61
C1ra	-0.912678	0.000222866	563.155	299.147
LOC108167347	-3.7033	0.000224053	47.5991	3.65421
Pon3	-0.728154	0.000224589	719.461	434.321
Spsb4	0.715795	0.000230021	443.387	728.213
Idh3a	0.369931	0.000231321	6691.31	8647.12
Slc26a5	1.98398	0.000233256	170.953	676.26
Tpm4	-0.548317	0.000234529	6204.02	4242.42
Fmo2	-0.847801	0.000236205	1238.78	688.306
Mnda	-2.10095	0.000236808	106.905	24.9202
Nacad	0.507685	0.000237222	2471.06	3513.26
Omg	0.504839	0.000238667	1296.91	1840.27
Phf11b	-1.81154	0.00023953	126.066	35.9146
Apbb1ip	-1.06381	0.000242083	365.553	174.869
Kctd8	0.527751	0.000242463	1091.63	1573.78
Gm42372	0.555919	0.000243799	1089.57	1601.79
Dock3	0.392023	0.000244073	3911.22	5132.43
Lyz2	-1.96775	0.000244426	15800.7	4039.48
Ugt1a6b	-2.69842	0.000249767	74.4693	11.4728
Wnk3	0.478522	0.000251652	1580.17	2201.68
Grem1	-2.64727	0.000251716	294.052	46.9372
Zc3hav1	-0.660834	0.000251945	3962.98	2506.64
Hecw1	0.587461	0.000252213	3127.23	4698.97
Otog	-0.469491	0.000252774	13323.9	9622.81
Camk2n2	0.604235	0.00025401	718.468	1092.2
Mgst1	-0.479091	0.000254216	2248.16	1612.9
Usp31	0.368521	0.000254711	5956.96	7690.61
N4bp3	0.672032	0.000257413	526.211	838.42
Fzd10	-0.734036	0.000258298	661.278	397.573
Xbp1	-0.373581	0.000259115	6964.21	5375.43
Pcp4l1	-0.543395	0.000260676	1459.36	1001.34
Tmod3	-0.401288	0.000261677	4685.77	3547.98
Dlgap1	0.436033	0.00026233	2323.03	3142.78
Rufy3	0.349274	0.000262517	11162.3	14219.9
Epb41l1	0.336017	0.00026566	17206.8	21719.6
P2ry1	-0.519161	0.000266331	1687.58	1177.55
Sntn	-3.66892	0.000266364	48.9369	3.84752
Bdnf	-0.908259	0.000267253	459.531	244.851
Casr	-3.51868	0.000273281	219.069	19.114
Fbxo31	0.428305	0.000273553	2426.63	3265.4
Dnah1	-1.30909	0.000275132	222.713	89.8813
Aak1	0.338041	0.000275902	14196.3	17944.7
Cd3g	-3.87314	0.000278987	44.5825	3.04253
Cerk	0.36407	0.000282556	6332.74	8150.57
Ms4a4b	-2.1182	0.000283878	103.486	23.8363
Tagln2	-0.866615	0.000285076	1223.29	670.89
Mar1	-0.97112	0.000285498	395.12	201.555
Laptm5	-1.0151	0.000285891	2195.52	1086.33
C530008M17Rik	0.423701	0.000286825	2489.6	3339.45
Dtx3l	-0.489749	0.000287515	2049.8	1459.76
Ltbp2	-0.520413	0.000287631	1626.18	1133.73
Medag	-0.870672	0.000293137	2224.79	1216.72
Pop5	0.647286	0.000293719	564.947	884.831
Plin2	-0.59919	0.000304205	1076.81	710.827
Mmp25	-1.80107	0.00030573	130.411	37.423
Lrrc52	1.77496	0.000308142	37.3959	127.98
Aatk	0.411911	0.000308166	19021.9	25307.7
Limk1	0.525324	0.000310354	3765.3	5419.24
Ryr2	0.403249	0.000310577	3043.98	4025.6
Nsf	0.412521	0.000311985	12677.9	16874.4
Atp8b1	-0.647235	0.000312679	828.755	529.163
Slc41a2	-0.447682	0.000313525	2469.49	1810.68
Osbpl1a	0.362584	0.000314535	6461.52	8307.75
Tnfsf10	-0.981433	0.000321332	726.457	367.933
Dthd1	-5.06498	0.000325978	33.9488	1.01418
Asic3	0.578825	0.000327747	5261.43	7858.65
Gm1043	0.501126	0.000330429	1250.88	1770.39
Phf11d	-1.20688	0.000331938	243.439	105.458
Fam174b	-0.517828	0.000332167	1635.68	1142.4
Ecm1	-0.715845	0.000334525	702.183	427.523
Abca1	-0.34102	0.000335962	14025.6	11072.9
Gm12407	-3.13971	0.000336046	54.8595	6.22452
Vwa5b1	-2.3069	0.000337232	86.2683	17.4343
Kcnd3	-0.521769	0.000337405	1511.79	1052.98
Ppip5k2	0.358745	0.0003384	7005.22	8982.86
Aoah	-1.29148	0.000341823	226.224	92.4199
Suclg2	-0.507011	0.000341914	1714.8	1206.67
Ascc3	-0.392456	0.000342429	4575.29	3485.6
Fabp7	-0.630729	0.000343301	1610.55	1040.17
Lrrtm4	-0.620877	0.000343406	1024.08	665.934
Ctsb	-0.321764	0.000346671	36367.3	29097.2
Tubb4a	0.431019	0.000346859	6585.44	8878.4
Pde5a	-0.454405	0.00034697	2532.31	1848.11
Gjc3	0.376426	0.000347424	4513.62	5859.23
Stat2	-0.618754	0.000354188	2293.59	1493.66
Usp54	0.360086	0.000356662	6502.73	8346.27
Lsamp	0.3728	0.000357991	8605.09	11142.4
Fchsd1	0.548384	0.000359236	916.036	1339.65
Jak3	-0.792451	0.00035924	541.786	312.807
Islr	-0.353154	0.000361975	9769.26	7648.07
Ccdc155	0.898938	0.000367524	229.266	427.51
Akna	-0.592489	0.000367978	1578.96	1047.16
Ptgfr	-0.884552	0.000368981	463.31	250.955
Cracr2a	-1.25453	0.000370693	231.513	97.0344
Egf	-0.528562	0.000371378	1376.9	954.527
Gm15800	0.332128	0.000372218	13438	16916.7
Myo15	0.807806	0.000372473	532.007	931.303
Cpne8	-0.599286	0.0003725	1833.6	1210.32
Rab32	-1.08422	0.000377511	305.288	143.988
Arap2	-0.392712	0.000379243	4299.33	3274.78
Cdh2	0.412625	0.000387822	2823.44	3758.29
Fbxo21	0.375573	0.000387828	4331.56	5619.57
Gpr17	0.638312	0.000388786	548.874	854.326
Tlr1	-1.62871	0.000389287	147.087	47.5648
Fsd1	0.670635	0.000391363	504.676	803.329
Pxdn	-0.592115	0.000392807	1057.44	701.474
Pex5l	0.3569	0.000395655	5962.28	7635.73
Degs2	-0.589565	0.000397643	1134.81	754.129
Stom	-0.477664	0.000400616	2079.33	1493.25
Ywhag	0.388704	0.000403691	26510.6	34708.1
Svop	0.640377	0.000404073	562.515	876.813
Ppfia4	0.442842	0.000404566	1936.64	2632.43
Serp1	-0.37568	0.000405291	5350.29	4123.69
Cacna2d3	0.411591	0.000406088	2531.84	3367.73
AI987944	-0.633077	0.000410641	914.674	589.781
Manf	-0.398887	0.00041492	4012.25	3043.06
Kcnk9	0.550187	0.000421243	889.95	1303.13
Nfe2l2	-0.408638	0.000434794	3667.08	2762.54
Myo1f	-1.31627	0.000435601	627.26	251.889
Myrip	0.509667	0.000439302	1112.09	1583.3
Kif5c	0.457653	0.000439708	14409.7	19788.9
Klra2	-1.42099	0.000449369	189.883	70.913
Tnfrsf25	1.02067	0.00044965	157.961	320.48
Kcnj3	0.537055	0.00045175	911.066	1321.96
C2	-0.863185	0.000452516	1558.45	856.741
Bap1	0.395633	0.000453384	2858.96	3761.02
Kcnc3	0.643824	0.000463748	10059.5	15717.6
Atp1a3	0.543397	0.000467845	52879.5	77066.6
Atp6v1b2	0.341056	0.000469945	12927.1	16374.6
Tor3a	-0.540185	0.000472111	1285.54	884.042
Sh3bgrl3	-0.561678	0.000477089	1545.05	1046.79
Cd63	-0.515529	0.000479541	7065.86	4942.82
Ackr3	-0.477561	0.000479708	1779.82	1278.25
Arrdc2	0.724589	0.000480642	1316.85	2176
Cyp51	0.389257	0.000481104	3095.71	4054.51
Dpep1	0.722264	0.0004815	380.381	627.541
Sparcl1	0.310603	0.000482997	86838.8	107700
Cyp7b1	-0.633501	0.000483066	832.91	536.902
Sv2c	0.702522	0.000488495	3326.59	5413.52
Podn	-1.24294	0.00049193	226.765	95.811
Abcb9	0.50595	0.000492028	1083.1	1538.06
Ranbp3l	-0.646807	0.000494132	6357.83	4060.7
Sgcd	-0.404625	0.000494193	3532.31	2668.43
Dynll2	0.326242	0.000495468	13705.7	17183.4
Ctsd	-0.377217	0.000495808	37409.7	28802.5
Lgals3bp	-1.04327	0.000496679	3271.17	1587.26
Brsk2	0.54488	0.000498716	2614.19	3813.83
Sgpp2	0.358214	0.000502504	5285.8	6775.54
Cav2	-0.412421	0.000507405	3185.69	2393.6
Sirpa	-0.376216	0.000509027	5021.82	3869.09
Abhd3	0.459148	0.000509029	1550.22	2131.13
Parp9	-0.503274	0.000510673	1641.38	1158
Dlg2	0.486815	0.000512088	7118.68	9975.74
Tmem43	-0.485197	0.000514554	1773.59	1267.05
Il6st	-0.413764	0.000514639	31383.1	23558.1
Clstn2	-0.38791	0.000516049	4134.27	3159.56
Grn	-0.402419	0.000519632	3726.72	2819.59
Stac2	0.533715	0.000522131	3316.27	4800.81
Stard13	-0.351791	0.000525351	7202.92	5644.28
Nkg7	-2.61283	0.000529462	70.1794	11.4728
Rab3c	0.466463	0.000531168	3745.49	5175.2
Lingo1	0.489718	0.000532699	1182.71	1660.73
Anxa1	-0.955584	0.000538951	2983.8	1538.54
Pbxip1	-0.373347	0.000539214	4940.19	3813.77
Galnt7	-0.493969	0.000542451	1639.47	1164.14
Them6	0.444498	0.000544585	1677.63	2282.98
Lpcat4	0.460579	0.00054468	1482.55	2040.13
Ssc5d	-0.927768	0.00055484	381.82	200.712
Ms4a14	-1.53795	0.000565714	155.338	53.4945
Asphd2	0.493694	0.000565752	1142.18	1608.24
Serpinb6a	-0.363891	0.000572821	5186.84	4030.52
1700047I17Rik2	1.49977	0.000576939	53.9246	152.497
Iqcg	-0.924781	0.000583535	366.645	193.134
Pam	-0.335857	0.000585717	10839.5	8588.28
Efemp2	-0.454419	0.000586291	2048.3	1494.86
Mroh1	0.365041	0.000587455	4266.31	5494.65
Plpp3	-0.320214	0.000587672	17614.9	14108.7
Penk	-1.55639	0.000593977	5015.42	1705.25
Ccdc188	1.23982	0.000597939	90.8162	214.479
Rnase1	0.416918	0.000600264	2429.12	3243.05
Foxp2	-0.490325	0.000600647	2547.44	1813.44
Wfdc2	-0.636253	0.000604777	815.135	524.443
Rimkla	0.476588	0.000608439	1299.22	1807.8
Slc17a7	0.582265	0.000611079	8641.44	12937.9
Cd36	-1.32146	0.000611773	536.364	214.615
Dscam	0.506333	0.000612002	1016.77	1444.25
Dupd1	1.40331	0.00061586	63.0823	166.857
Ntng2	0.479373	0.000621662	1253.05	1746.92
Adamts1	-0.716248	0.000622767	13513.5	8225.38
Fscn1	0.464821	0.000628578	1340.45	1850.02
Map3k10	0.428175	0.000631285	1943.76	2615.39
Ubxn10	-1.27542	0.000642962	202.377	83.6029
Epn3	0.36806	0.000648237	3943.7	5089.8
Slc13a2	-4.85347	0.000652587	31.3351	1.08391
Sdc2	-0.53636	0.000654092	4645.77	3203.3
Unc80	0.452168	0.000660303	10677.8	14608.3
Cps1	-6.41636	0.000661692	46.289	0.541953
Hist1h2bc	-0.555059	0.000677604	1137.2	774.013
Madd	0.346857	0.000677652	5354.6	6809.91
Necap1	0.375745	0.000677713	3445.33	4470.34
Maml2	-0.395639	0.000679298	3501.8	2661.91
Smpdl3b	-1.49314	0.000690705	156.146	55.469
Syt11	0.392884	0.000698292	16239.6	21322.9
Ciart	-0.605196	0.000699856	850.21	558.913
Ephx1	-0.509537	0.00070878	4610.09	3238.35
Rsph4a	-1.22286	0.000711137	215.791	92.4516
Tmtc4	-0.389659	0.000711713	3460.87	2641.71
S100a10	-0.429089	0.000716369	3647.76	2709.3
Hs6st3	0.55896	0.000717311	743.302	1095.04
Il2rg	-1.64282	0.000720316	137.508	44.0342
Gnb5	0.394312	0.000729984	2580.24	3391.25
Pde3b	-0.540767	0.000737112	1172.53	806.004
Fam189a2	0.480512	0.000755688	1484.24	2070.87
Dynlrb2	-1.61864	0.000756964	133.821	43.5778
Sh3pxd2a	0.314599	0.000758755	11746.2	14608.3
Gm4070	-1.45755	0.000759937	200.249	72.913
Lrrc3	-1.17415	0.000765518	229.066	101.509
Mtmr7	0.368061	0.000770393	4117.81	5314.52
Camk2b	0.479264	0.000778598	1123.42	1566.09
Il1r1	-0.640775	0.000791521	773.127	495.859
Endod1	0.323907	0.000791976	10764.2	13473.7
Ccdc92b	0.594769	0.000792488	589.551	890.358
Dock4	-0.406525	0.000797895	2945.64	2222.3
Rtn4	0.306022	0.000799364	23516.3	29073.1
Zfyve28	0.43817	0.00080018	1604.63	2174.09
Tbc1d9	0.345394	0.000801939	5440.95	6912.72
Wfikkn2	-0.586094	0.000802648	926.269	617.028
Lrrc32	-0.542459	0.000812225	1152.85	791.549
Cfap57	-2.13658	0.00081473	83.8113	19.0602
Plekha6	0.336582	0.000815775	9250.58	11681.3
Klhl28	0.44948	0.000822543	1451.88	1982.62
Des	-0.708869	0.000823338	595.464	364.305
Taf9b	-0.496963	0.000823637	1447.49	1025.68
Lap3	-0.408361	0.000825986	2595.4	1955.58
Tm6sf1	0.426022	0.000826184	1713.44	2302.05
Plscr1	-0.767672	0.000828783	523.975	307.764
Tmem229b	0.360312	0.000829339	3960.86	5084.57
Bspry	-1.04211	0.000829635	537.766	261.147
Helz2	-0.413673	0.00083166	2593.61	1947.05
Rnf208	0.514274	0.000832592	921.008	1315.45
Ier5l	-0.796221	0.000845069	472.889	272.316
Oas3	-1.51793	0.000846858	146.281	51.0796
Ephb6	0.590154	0.000847059	1379.94	2077.37
Tctex1d4	-3.03691	0.000853684	52.101	6.3481
Oasl1	-1.68099	0.00085435	121.785	37.9809
Phactr1	-0.40631	0.00085559	4991.19	3766.1
Lcp1	-0.864494	0.000856049	2805.73	1541.02
Map3k9	0.347892	0.000857866	4653.24	5922.18
Abhd8	0.429072	0.000859491	2811.07	3784.73
Gabarap	-0.333575	0.000865888	7703.54	6113.28
Ghitm	0.432363	0.000866346	19639.4	26502.3
Fam73b	0.41049	0.00088041	1999.17	2657.17
Paip2b	0.366092	0.000886658	3685.8	4750.47
Hdhd3	-0.961265	0.000887127	312.502	160.503
Arhgef10	0.330268	0.000888935	7305.05	9184.25
Mgst3	0.450351	0.00089566	1424.38	1946.23
Pnkd	0.388182	0.000900854	2597.86	3399.94
Prrt3	0.432259	0.000915867	1573.64	2123.38
Asb2	-1.09364	0.000918746	244.128	114.393
Calcrl	-0.465017	0.000922593	1766.41	1279.7
AF529169	0.563428	0.000926178	658.673	973.371
Rasa4	-0.849636	0.000928551	416.839	231.314
Cox8b	1.56678	0.000931602	259.733	769.441
Dock2	-1.34005	0.00093348	1212.03	478.763
Kndc1	0.377067	0.000939053	2695.51	3500.66
Emb	-0.357115	0.000946253	5136.05	4009.84
Havcr2	-1.09721	0.000947194	246.421	115.182
Tmem150c	0.499831	0.000949543	978.958	1384.29
Mapre3	0.380192	0.000949767	2649.22	3448.01
St6galnac3	0.528896	0.000950297	805.812	1162.65
Snapc1	0.52481	0.000959537	835.498	1202.07
Ankrd40	0.348821	0.000962888	5747.59	7319.67
Sgms2	-0.688553	0.000966003	2768.7	1717.91
Fcgr4	-1.7938	0.000968514	110.537	31.8799
Vps13a	-0.320531	0.000968517	9766.37	7820.66
Lypd2	0.878578	0.000968761	198.281	364.552
Ephx2	-0.626615	0.000972228	769.809	498.601
Reep2	0.560005	0.000972684	683.618	1007.84
Sdc4	-0.309739	0.000972799	14812	11950.1
Wnt16	-0.602263	0.000977852	849.546	559.613
Dner	0.331769	0.000980977	6208.22	7813.39
Aim1	-0.448438	0.000982349	1870.78	1370.98
Chrdl1	-0.466604	0.000983261	1819.09	1316.41
Dnah10	-0.815996	0.000984942	416.043	236.319
Rap2b	-0.552479	0.000986345	1011.46	689.662
Lbp	-0.383585	0.000986501	3408.61	2612.8
Ctsa	-0.354644	0.00099386	5308.38	4151.49
Got2	0.333976	0.000997469	6214.59	7833.39
Ptpn6	-0.671994	0.00100687	662.719	415.948
Fkbp5	0.506469	0.00100705	4930.14	7003.6
Sox8	0.464594	0.00101016	1192.89	1646.11
Creg1	-0.439398	0.00101157	1989.8	1467.36
Dnah7a	-1.54507	0.00102011	128.889	44.1674
Pirb	-1.33579	0.0010211	242.424	96.0423
Pnpla3	0.599154	0.00102298	554.074	839.326
Abca8a	-0.808696	0.00102693	4964.34	2834.13
Cfap206	-1.12874	0.00104383	230.569	105.443
Pld4	-1.05379	0.001047	648.779	312.518
Ankdd1b	1.04351	0.00105264	130.3	268.579
Col4a3	0.496749	0.00106506	920.196	1298.42
Gm13067	0.829738	0.00107181	714.107	1269.23
Slc25a3	0.310537	0.00107336	12055.4	14950.8
Sirt3	0.551796	0.00107565	693.387	1016.44
Myl9	-0.424874	0.00110108	2171.3	1617.41
Klf10	-0.533166	0.0011072	1162.41	803.269
Abcc3	-0.983304	0.00110929	365.796	185.027
Dnm1	0.492616	0.00111006	16207.9	22804.5
Armcx4	0.447351	0.00111268	1293.33	1763.5
Adam8	-1.15431	0.00111615	490.644	220.437
Ankrd24	0.396402	0.0011169	2227.63	2932.05
Vtn	-0.605155	0.00111952	3723.56	2447.87
Aldh3b1	-0.698162	0.00112039	586.187	361.3
Chl1	-1.49028	0.00112294	2300.53	818.862
Fam179a	-1.64193	0.00112372	119.402	38.2598
Plscr2	-0.690611	0.00113222	1012.65	627.427
Rgs6	0.53135	0.00113778	2535.07	3663.89
Dexi	0.428088	0.00114061	1600.86	2153.88
Faxc	0.346803	0.00115148	4047.38	5147.22
Rhpn2	-0.405443	0.00115442	2448.55	1848.66
Wnk2	0.315696	0.00115444	8552.33	10644.3
Limch1	0.362943	0.00115817	8530.47	10970.6
Col8a1	-0.436172	0.00116407	7840.27	5794.69
Mtfp1	0.595682	0.00116865	546.684	826.142
Acsl6	0.318149	0.00117337	7815.72	9744.09
Spcs3	-0.376811	0.00117781	3494.28	2691.08
Sphkap	0.370265	0.00120221	2667.07	3447.43
Map1lc3a	0.388796	0.00120531	2395.52	3136.45
Lman1	-0.353658	0.00120937	4576.63	3581.66
Gpr165	1.18347	0.00121554	89.7155	203.764
Arhgef9	0.3325	0.00121611	5500.36	6926.02
Fam189a1	0.783154	0.00121712	257.686	443.449
Rnasel	-0.687566	0.00121833	591.836	367.471
Lypd6b	0.659246	0.00122001	408.214	644.674
Psmb9	-1.15358	0.00122541	213.838	96.1217
Fndc5	0.362044	0.00123619	3369.52	4330.65
Aox3	-0.493218	0.00123652	1343.61	954.552
Paqr4	0.497846	0.00123801	3241.92	4577.93
Kcnj11	0.546987	0.00124353	691.416	1010.18
Ehd4	-0.431506	0.00124845	1910.89	1416.9
Tnpo1	-0.30484	0.00124899	13757.5	11137.1
Tmeff1	0.478194	0.00124951	1034.85	1441.55
Sbk1	0.388623	0.00125028	2229.77	2919.09
P2ry6	-0.973507	0.001258	288.455	146.9
Serpine2	-0.314775	0.00126396	12352.3	9930.93
Smtn	0.506181	0.00126425	2999.75	4260.5
Lrrc9	-0.733223	0.0012776	508.719	306.025
Clec2l	0.629756	0.00128123	3093.06	4785.89
Habp4	0.367369	0.00129056	2788.72	3597.44
Cebpa	-0.607839	0.00129316	789.656	518.155
Plpp7	0.618025	0.001295	465.558	714.525
Zfp36l2	-0.381125	0.00130083	3360.15	2580.05
Kif3a	0.32331	0.00130745	7084.17	8863.7
Cdip1	0.333585	0.00131423	4678.56	5895.64
Parp10	-0.676177	0.00131965	702.034	439.348
Crybb1	1.2739	0.00132003	71.5541	173.028
Rtn4rl2	0.515249	0.00133098	808.162	1155.06
Mpzl2	-0.33063	0.0013568	6694.7	5323.55
Tbx15	-0.944726	0.00135779	311.41	161.786
Ube2o	0.339219	0.0013658	4075.24	5155.47
Dmkn	-2.49796	0.00136815	61.8367	10.9468
Aspa	-0.523284	0.00137573	2434.14	1693.64
Neto1	-1.42909	0.00137902	145.593	54.0682
Stra6	0.399774	0.00138171	1853.12	2444.83
Pld5	0.453797	0.00138967	1193.94	1635.26
St8sia5	0.520564	0.00138976	792.03	1136.18
Gatsl2	0.400294	0.00139913	1937.26	2556.75
Nampt	-0.337135	0.00140838	5317.39	4209.31
Spire1	0.361887	0.0014094	6765.64	8694.56
Ggt7	0.40827	0.00141347	1740.39	2309.66
Kcnab2	0.493137	0.00142488	13314.4	18740.1
Kctd3	0.383604	0.00142932	2117.76	2762.83
Erich2	-2.24484	0.0014297	71.1143	15.0035
Fam69a	-0.463035	0.00143683	1522.57	1104.56
Cmklr1	-0.72765	0.00144029	503.95	304.329
Lbh	-0.395498	0.00144441	2513.67	1910.96
Serpine1	-1.26553	0.00144695	175.682	73.0746
Trpm6	-0.744049	0.001449	471.748	281.662
Mkrn1	0.352373	0.00144984	3412.5	4356.6
Kif1a	0.356423	0.00145742	34597.9	44293.9
Hist1h4m	3.54666	0.00147164	22.0299	257.432
Rara	-0.468511	0.00147364	1390.21	1004.72
Add3	-0.299257	0.00148077	17201.1	13978.9
Plekhm2	0.356081	0.00148183	3318.39	4247.36
Ndn	0.421214	0.00148535	2377.47	3183.56
Ctbp1	0.329905	0.00148632	5039.33	6334.09
Clrn1	0.546933	0.00148987	658.544	962.117
Sgce	-0.433407	0.001494	1846.51	1367.36
Zic2	-0.550698	0.00149849	8610.86	5878.55
Fat3	0.514436	0.00150202	5061.16	7229.55
Angpt2	0.407592	0.00150997	1781.86	2363.59
Pros1	-0.606669	0.00151486	3396.66	2230.63
Atp10b	0.875283	0.00151664	182.549	334.862
Kcne2	1.20257	0.00151963	80.9699	186.352
Sms	0.340915	0.00152307	4286.17	5428.69
Il2ra	-1.15361	0.00153344	212.995	95.7413
Snx10	-0.408649	0.00153443	2235.76	1684.26
Man2b1	-0.398546	0.00155099	2665.73	2022.28
Tnfaip8l1	0.624951	0.00155813	449.374	693.006
Saxo2	-0.922591	0.00156386	303.473	160.1
Nudt4	-0.293981	0.0015653	16880.2	13768.3
Myl1	1.47774	0.00156628	46.1231	128.458
Pink1	0.302319	0.00156971	12148.2	14980.2
Ocm	2.07368	0.00157954	136.767	575.733
Hapln1	0.515177	0.00158573	1595.43	2280.14
Sdr39u1	0.393468	0.00159479	1868.8	2454.76
Auh	0.364168	0.00159955	2740.4	3527.27
Cd34	-0.46945	0.00163691	1391.95	1005.32
Mllt11	0.349033	0.00164314	3427.25	4365.31
Lyl1	-0.870552	0.00165101	370.288	202.525
Adi1	-0.454191	0.00165613	1517.99	1108.01
Mob3b	0.349969	0.00165694	3420.83	4359.96
Hsp90b1	-0.283393	0.00166093	40238.7	33062.4
Bcl2l1	0.391219	0.00166187	6002.08	7871.74
Rgs16	-0.856063	0.0016629	356.623	197.02
Egr1	-0.814693	0.00166343	3799.68	2160.23
Idh3b	0.318645	0.00167027	6188.81	7718.43
Pcbp4	0.331152	0.00167383	4989.14	6276.43
Srebf1	-0.309509	0.00168104	8678.49	7002.81
Osbp2	0.519659	0.00169148	755.654	1083.32
Pla2g15	-0.531223	0.0016949	1025.22	709.416
1520401A03Rik	-1.2446	0.00169512	168.917	71.2872
Eef1a1	-0.276809	0.00169969	93630.1	77283.7
Peg3	0.296352	0.00170232	11808.6	14501.4
Shisa4	0.497765	0.00170235	825.131	1165.1
Por	-0.310244	0.0017248	8956.26	7223.28
Dnase2a	-0.605378	0.00172854	700.709	460.576
Crocc2	-1.05437	0.00173083	234.742	113.03
Rhob	0.320491	0.00173489	5763.05	7196.63
Ap2m1	0.312129	0.00174845	7044.87	8746.48
Il7r	-1.28392	0.00175706	196.897	80.8614
Srrm4	0.519518	0.00177205	937.737	1344.22
Krt5	-3.6615	0.00177336	36.7349	2.90307
Cybrd1	-0.616417	0.00178061	696.724	454.465
Man1c1	-0.358724	0.00179067	3300.24	2573.71
Slitrk3	0.475334	0.00180309	1356.72	1886.17
Jam2	-0.309601	0.0018046	8428.94	6801.02
Kcnh2	0.405394	0.00181039	3369.13	4462.24
Slc7a14	0.315492	0.00181696	5929.03	7378.29
Bcan	0.340305	0.0018194	3366.54	4262.12
Gm34653	1.21327	0.00182839	78.0915	181.065
Kidins220	0.281276	0.00182887	28203	34274.2
Gpr153	-0.626996	0.00183304	676.204	437.858
Glis3	-0.571786	0.00183926	854.903	575.164
Stmn4	0.475879	0.00184287	1265.53	1760.05
Trdn	-1.22085	0.00184975	270.708	116.142
Col6a6	-1.93426	0.00185346	84.4723	22.1027
Spns2	0.481468	0.00185646	891.825	1245.13
Atp6v0a1	0.298068	0.0018728	10018.3	12317.4
Prr5l	0.448775	0.00189465	1083.54	1478.9
Srgap3	0.294144	0.00194593	12221.4	14985.3
Lsp1	-0.763824	0.00195084	620.483	365.423
Flnc	-0.802869	0.00195253	2741.78	1571.61
Rhbdf2	0.568249	0.00195959	595.37	882.768
Uaca	-0.319406	0.00196312	7033.57	5636.7
Nde1	0.363136	0.00196623	2597.84	3341.39
Fam216b	-2.55321	0.00197446	54.392	9.26705
Lrrfip1	0.40687	0.00198918	1591.7	2110.28
Wipf3	0.418668	0.0019956	1374.15	1836.82
Bend7	0.639148	0.00200059	394.284	614.062
Man2b2	-0.384955	0.00200839	2494.98	1910.66
Map6	0.435102	0.00201747	2798.69	3783.85
Rab7b	-0.719546	0.00201923	501.112	304.319
Clstn1	0.320949	0.00202195	33141.7	41399
Aco2	0.291851	0.00203035	13024.4	15944.6
Snx5	-0.334132	0.00203459	4740.11	3760.14
Adarb1	0.598101	0.00203661	7954.43	12040.8
Edil3	0.386156	0.00203703	3592.01	4694.42
Unc5d	0.38294	0.00205516	2035.15	2653.83
Fbxo25	0.444048	0.00205709	1139.94	1550.79
Lrrn2	0.627844	0.00206257	411.9	636.491
Myo5a	0.358336	0.00208073	19070.4	24447.2
Slc4a10	-0.295347	0.00208314	10955.8	8927.62
Frmpd1	0.470734	0.00208743	926.488	1283.94
Zfyve9	0.300736	0.00209027	8735.81	10760.5
Spock2	0.361889	0.00209443	29869	38384.8
Amigo3	0.438087	0.00209975	1229.76	1666.09
Ptbp3	-0.39263	0.00210699	6506.86	4956.54
Mgp	-0.601028	0.00210705	13678	9017.7
Trim62	0.458452	0.00212569	1416.58	1946.48
Plgrkt	-0.548376	0.00212853	866.668	592.618
Cdc37l1	0.291676	0.0021336	13342.3	16331.7
Glt8d2	-0.86664	0.00214984	318.68	174.771
Ggh	-0.448794	0.00215267	1503.22	1101.34
Srcin1	0.329582	0.00215671	4038.68	5075.21
Dpysl2	0.277594	0.00216598	27178.8	32945.3
Slc26a7	-0.499627	0.00218084	9443.98	6679.62
Wdr86	-0.462706	0.00218106	1291.56	937.185
Nmnat2	0.311575	0.00218229	6140.68	7620.96
Ap3b2	0.399733	0.0021871	3002.93	3961.66
Rmnd5a	0.298358	0.00219631	8934.07	10986.6
Caskin2	0.347731	0.00219713	2960.79	3767.78
Atcay	0.58109	0.00220725	1708.17	2555.39
Plxnb3	0.412614	0.00221371	1431.25	1905.13
S1pr3	-0.913982	0.00221424	1521.17	807.312
Nebl	-0.286362	0.0022179	13106.2	10746.6
Spag16	-1.26567	0.00222062	160.436	66.7265
Acss2	0.384682	0.0022491	2826.25	3689.87
Klhdc3	0.3751	0.00225418	2148.12	2785.96
Ablim2	0.524927	0.00227521	5912.22	8506.86
Rundc3a	0.367892	0.00228062	2309.13	2979.85
Tiam1	0.380934	0.00228127	1956.05	2547.14
Gas7	-0.612656	0.00228292	4639.88	3034.44
Fmo5	-0.535335	0.00229203	902.637	622.818
Cib2	0.466089	0.00231074	969.978	1339.89
Acsl4	-0.350105	0.00231904	3437.82	2697.06
Mctp2	-0.667623	0.00231917	541.961	341.188
Fam19a5	0.371184	0.00232004	2355.87	3047.12
Bmp4	-0.52103	0.00232284	986.326	687.345
Themis2	-1.07787	0.00234586	224.179	106.2
Tmem25	0.522234	0.00235578	1974.1	2835.16
Dse	-0.358221	0.00235687	3226.43	2517.02
Gdap1	0.425575	0.00236033	3910.96	5252.84
Tmem100	-0.810722	0.00236645	554.078	315.878
Wbscr17	0.39648	0.00237107	1617.08	2128.55
Arhgap6	-0.631123	0.00241195	714.832	461.548
Tlr8	-0.699924	0.00243102	486.8	299.676
Pou2f3	1.56483	0.00243466	54.4105	160.969
Ksr2	0.684562	0.00244197	1406.36	2260.32
Tmem232	-2.08915	0.00245832	69.6382	16.3663
Zfp109	0.604311	0.00245855	439.023	667.426
Il17rd	-0.371493	0.00245935	2465.01	1905.41
6430548M08Rik	0.315266	0.00248059	4709.62	5859.9
Lrrc20	0.428738	0.00249064	1183.87	1593.55
Lilrb4a	-1.88089	0.00249166	700.985	190.329
Mast3	0.331628	0.00250099	3183.86	4006.67
C1qtnf7	-0.596936	0.00250332	644.669	426.227
Gabarapl1	0.290245	0.00251483	10165.2	12430.5
Zfp385a	0.325901	0.00252728	3987.51	4998.13
Synm	0.294888	0.00254251	8016.13	9834.11
Plcb1	0.352567	0.0025428	2505.15	3198.65
Gli1	-0.730174	0.00254836	788.604	475.395
Nkiras1	0.397038	0.00255581	2073.95	2730.98
Slc38a1	0.27982	0.00255641	15082.7	18311
Mff	0.306197	0.00255912	6194.61	7659.29
Bcl2a1d	-2.28362	0.00256162	62.8361	12.9054
Sh3bp5l	0.37083	0.00256535	2064.06	2669.03
Sema4c	0.322709	0.00257045	4342.23	5430.72
Slc5a5	-0.637259	0.00259573	810.104	520.843
Fam178b	0.517094	0.00260495	1881.37	2692.36
Dmtn	0.367815	0.00260634	3035.75	3917.33
Vwc2	-0.750066	0.00261087	438.128	260.5
Cox7b	0.302967	0.00261094	6040.14	7451.59
Phip	-0.293436	0.00261497	10981.7	8960.63
Cpeb3	0.351589	0.00262452	5685.43	7254.42
Fbxo41	0.557257	0.00262838	536.632	789.638
Myzap	-0.55422	0.00264767	784.883	534.525
Mark1	0.377986	0.00264938	1808.87	2350.67
Nostrin	0.836015	0.00266077	184.225	328.862
Ube3b	0.316665	0.00266333	4461.71	5556.83
Lpp	-0.308702	0.00270352	6896	5567.61
Mrgprf	-0.826194	0.00270535	336.1	189.565
P2rx4	-0.406827	0.00270688	1804.3	1360.95
Tef	-0.296915	0.00270828	10162.1	8271.86
BB114814	-0.940211	0.00272109	665.548	346.855
Anxa7	-0.444027	0.00273073	4518.01	3321.1
Luzp1	0.294058	0.00274545	7969.21	9770.91
Pax1	-1.9833	0.00274881	76.4035	19.3232
Cnn2	-0.492564	0.00275678	1714.87	1218.86
Vapb	0.305185	0.00275716	5965.57	7370.92
Foxs1	1.59038	0.00276236	33.8843	102.036
Tmcc2	0.311688	0.00278401	4879.05	6055.67
Wasf3	0.337011	0.00281957	3002.46	3792.53
Tanc2	0.291787	0.00282933	8184.24	10018.8
Tmod2	-0.274478	0.00283296	18601.1	15378.4
Sept6	-0.336507	0.00284252	3610.11	2859.05
Sash3	-1.19695	0.002851	171.217	74.6845
Tlr5	0.59377	0.00285317	610.48	921.328
Stmnd1	-4.19274	0.00285449	28.4568	1.55613
Rab11fip5	0.314834	0.00287426	5038.21	6266.87
Crlf2	-0.830205	0.00287459	337.914	190.06
Ccdc85c	0.380506	0.00289751	1737.41	2261.75
Pgam1	0.361042	0.00291818	3453.77	4435.86
Slc6a8	0.317397	0.00293244	4315.76	5377.78
Thbd	-0.449363	0.00293823	7291.77	5340.25
Unc5a	0.582106	0.00295227	453.371	678.712
Nap1l2	0.343397	0.00296155	2768.06	3511.95
Pfkp	0.310555	0.00296331	4880.34	6052.52
Cdh7	1.19729	0.00296416	71.6278	164.249
Il6ra	0.467705	0.00297789	870.653	1204.03
Tmem74	0.562693	0.00299241	607.217	896.875
Ccdc146	-1.20334	0.0029984	168.394	73.1284
Ndufa4	0.298782	0.00301379	6498.01	7993.24
Fam26e	-0.65971	0.00302623	518.609	328.283
Rras	-0.486782	0.00302845	1034.33	738.111
Cpq	-0.35971	0.00303587	2786.56	2171.62
Aqp5	-1.26418	0.00305148	150.359	62.6
Spns3	1.8008	0.00307458	23.6442	82.3796
Acp7	-0.586751	0.00308028	669.906	446.051
Trpv2	-0.74292	0.0031003	411.31	245.77
Ptrf	-0.293488	0.00311285	8752.32	7141.26
Nup62cl	-1.97614	0.00311325	74.4416	18.9207
Nkx2-9	1.62276	0.00311708	31.4457	96.8411
Slc16a9	0.339619	0.00312133	2800.02	3543.21
Inadl	-0.360678	0.00312865	2663.68	2074.47
Thsd4	-0.320187	0.00312915	4935.14	3952.88
Pin1	0.377554	0.00313122	1810.48	2352.07
Clec1a	-0.914993	0.00313779	277.031	146.922
Sytl2	0.307275	0.00313838	5381.35	6658.71
Hif1an	0.338717	0.00314633	2982.74	3772.06
Mndal	-1.30389	0.00315171	728.371	295.014
Tnfaip8	-0.497212	0.00315357	1051.24	744.779
Foxl1	-0.613219	0.00316293	592.002	387.013
Cadm3	0.371847	0.00317575	5680.8	7351
Lrrc25	-1.82373	0.00317713	84.4355	23.8521
Spaca9	-3.15979	0.00319485	39.2288	4.38947
Irs2	0.323603	0.00319495	3538.97	4428.85
Strip2	0.481977	0.00319782	791.903	1106.02
H2afz	0.331227	0.00322244	3167.67	3985.19
Fbll1	0.917544	0.00324304	139.286	263.096
Gm31160	-2.60771	0.00327219	49.0291	8.04368
Rarb	-0.370024	0.00327366	2505.86	1938.96
Asb13	0.345972	0.0033076	2471.3	3141.03
Stxbp1	0.380358	0.00331109	17177.9	22359.8
Calm2	0.266374	0.0033279	31362.3	37722
Vdac1	0.29818	0.00334493	17173.9	21116.9
Zic1	-0.517683	0.00334685	4217.82	2946.12
Chgb	0.45008	0.00336166	5472.22	7475.69
Cdk5r1	0.450792	0.00336679	951.282	1300.2
Brinp1	0.591751	0.0033828	437.163	658.837
Prkar1b	0.301181	0.00338739	5770.38	7109.99
AW146154	-0.635091	0.00338992	544.51	350.61
Dock9	0.279531	0.00339657	12069	14649.4
Jakmip1	0.407276	0.00341249	1256.67	1666.58
Eln	-0.560295	0.00342348	746.672	506.366
Cysltr1	-1.28597	0.00343889	146.171	59.9441
Thsd7b	0.391489	0.0034688	1455.72	1909.53
Chac1	-1.01463	0.00347247	260.976	129.171
Uchl1	0.29877	0.00347508	6095.68	7498.27
Aif1	-1.23391	0.00347941	184.255	78.3388
Ptma	-0.286032	0.00347953	10859.2	8906.26
Idh1	-0.359273	0.00348573	2563.51	1998.4
Gm6878	-0.586147	0.00349887	663.359	441.877
Acot7	0.407017	0.00350411	4162.22	5518.86
Btbd16	-2.03852	0.00351547	67.2366	16.3663
Bpifa1	-1.27338	0.0035262	12629.4	5224.65
Irgq	0.3328	0.00352918	2963.21	3732.03
Rasef	-0.496056	0.00354321	916.942	650.151
Atp13a2	0.325884	0.0035564	3483.43	4366.24
Krt14	-5.30896	0.00355674	42.9682	1.08391
Fam161a	-0.545284	0.00355802	782.066	535.916
Sorcs2	-0.452057	0.0035592	1236.01	903.52
Cntf	0.564419	0.00356427	475.561	703.255
Hcls1	-0.814093	0.00357034	469.143	266.833
Vldlr	-0.337939	0.00357886	3225.49	2551.91
Plau	-1.37925	0.00358467	239.813	92.1886
Dlgap3	0.590943	0.00358481	423.78	638.31
Arhgap18	-0.380076	0.00358749	2264.42	1739.97
Hspa12a	0.294228	0.00361413	15693.4	19243.6
Gcnt1	-0.415194	0.00362268	1711.34	1283.36
Stx1b	0.446529	0.00363946	7710.43	10507.4
Ky	0.881997	0.00363951	150.313	277.016
Krt18	-0.943508	0.00364581	1074.81	558.865
Slamf9	-1.11317	0.00367101	189.708	87.6976
Ubxn2a	0.305291	0.00368235	4663.31	5762.3
Slc34a2	-1.1997	0.00368666	157.924	68.7548
Gusb	-0.449573	0.00369102	1358.2	994.555
Sesn1	0.343354	0.00371471	5028.85	6380.11
Smtnl2	-0.441031	0.00371739	1283.49	945.428
Cc2d2a	-0.348148	0.00371855	2972.36	2335.06
St8sia4	-0.615182	0.00372654	598.186	390.524
Erc2	0.364962	0.00374167	1814.68	2337.03
Nrep	0.325184	0.00374533	3284.04	4114.33
Gvin1	-1.35802	0.00377072	280.448	109.408
Ccdc190	-0.773878	0.00378996	362.318	211.899
Snx31	-1.6438	0.00379116	91.3021	29.2178
Srd5a2	-4.72368	0.00379251	24.9543	0.944447
Fat4	-0.462391	0.00379715	9510.25	6902.37
Cldn19	0.41963	0.00380555	3291.5	4402.66
Csf1	-0.485955	0.00380846	1799.73	1285.05
Nlrp3	-1.35277	0.00381228	133.72	52.3568
Slc25a33	0.442865	0.003817	1379.17	1874.71
Tlr13	-1.5046	0.0038384	639.917	225.524
Armcx1	0.357382	0.00391446	2093	2681.34
Zfp808	-0.734999	0.00392504	400.154	240.42
Slc6a15	0.441929	0.00394351	7058.69	9588.66
Nt5m	0.569213	0.00395663	455.032	675.137
Cped1	-0.280397	0.00395767	10327.8	8503.57
Rab3d	-0.719962	0.00395831	965.422	586.121
Ccdc82	-0.344583	0.00397332	3016.31	2375.45
Sdc1	-0.813152	0.00399306	318.452	181.243
Asxl3	0.38326	0.00404506	1558.7	2032.99
Hlf	-0.496612	0.00405276	8847.54	6270.86
Lrrc36	-1.29877	0.00406263	135.38	55.0286
Ctla4	-3.36794	0.00406358	34.8468	3.37529
Stmn3	0.469924	0.00406455	13189.7	18268.2
Prcp	-0.463803	0.00406682	1169.61	848.054
Greb1	-0.603253	0.0040715	557.691	367.11
Actr1b	0.322682	0.00408148	3372.78	4218.18
Xpo1	-0.286548	0.0040826	8331.9	6831
Apba1	0.383762	0.00408335	12634.7	16485
Ndufs2	0.297105	0.0040968	5386.64	6618.43
Rasgrf2	-0.731353	0.00411061	369.074	222.308
Spef2	-0.72916	0.0041113	411.357	248.153
Timp3	-0.260469	0.00413609	40031.3	33418.8
Sult4a1	0.498272	0.00414472	6317.83	8924.07
Agpat3	0.277197	0.00415129	9211.24	11162.5
Ppargc1a	0.293861	0.0041515	5733.68	7029.01
Ttc30b	-0.498206	0.00415381	873.759	618.61
Pgf	0.570266	0.00417779	454.164	674.342
Dmxl2	0.280461	0.00420046	11352.4	13788.4
Slc2a12	-0.509797	0.00422256	975.012	684.772
Cxcr4	-0.575926	0.00423525	681.834	457.412
Pik3cd	0.377437	0.00425384	1567.7	2036.49
Arhgef4	0.341748	0.0042575	2261.9	2866.48
Ado	0.408713	0.00429282	1234.55	1638.86
Shroom4	-0.443039	0.0042946	1246.43	916.85
Cxcl13	-1.94579	0.00429983	66.7507	17.3266
Tnnt2	-1.79991	0.00430364	79.0909	22.7144
Scn1a	0.283338	0.00430965	7716.54	9391.09
Uqcrc1	0.293273	0.00431924	5304.12	6499.76
Fxr2	0.308146	0.0043286	4098.73	5074.7
Ptpdc1	0.331602	0.00433528	2848.82	3584.99
Gstp1	-0.39837	0.00435371	1546.51	1173.36
Slco1a5	-0.573925	0.00436619	638.624	429.019
Naaa	-0.457993	0.0043745	1152.1	838.727
Gpd1	0.384746	0.00437845	1440.3	1880.5
Adamts2	-0.366069	0.00438206	2296.89	1782.14
Nudt3	0.300631	0.0044114	7394.86	9108.13
Cfap44	-0.477076	0.00441185	975.99	701.183
Cmpk2	-0.489454	0.00443745	941.574	670.678
Aldh4a1	-0.350386	0.00445498	2527.14	1982.22
Dzank1	0.293133	0.00454899	5439.64	6665.18
Nsmf	0.316716	0.00455138	3245.23	4041.91
Nxpe3	0.362974	0.00456182	1658.66	2133.16
Ociad1	0.273877	0.00461333	9796.05	11843.9
Pdxp	0.474113	0.00464404	735.648	1021.86
Fam168b	0.275258	0.00466592	7837.32	9484.81
Scrg1	0.689957	0.0046693	273.833	441.756
Slmo1	0.495117	0.00467499	646.99	911.891
Csmd2	0.412659	0.00467983	1126.65	1499.72
Lilr4b	-2.60274	0.00468371	429.022	70.6278
Tyrobp	-1.39473	0.00468767	1110.01	422.154
Dio2	-0.630668	0.00468981	4481.14	2894.27
Reps2	-0.313594	0.0046988	4227.58	3401.66
Tmem64	-0.287524	0.00471234	7597.34	6224.55
Erlin2	-0.303519	0.00472627	4491.98	3639.74
Ppp1r16b	0.357614	0.00472897	1874.19	2401.41
Steap4	-0.618428	0.00473274	524.055	341.359
Plod3	-0.371738	0.00477503	2056.65	1589.49
Ankfy1	-0.297136	0.00478128	5493.5	4470.97
Ehd3	0.467939	0.00479347	5917.44	8184.6
Ncam2	0.399282	0.00479794	1238.27	1633.09
Cys1	-0.56468	0.00482753	654.616	442.59
Tbrg1	-0.361617	0.00485295	2232.19	1737.29
Gfod2	0.552936	0.00488694	556.192	815.972
Ank2	0.358644	0.00489918	65204.7	83606.8
Slain1	0.427935	0.00491325	937.454	1261.16
Casp8	-0.530502	0.00491557	765.763	530.148
C5ar1	-1.16456	0.00495675	244.607	109.119
Tram1l1	0.494642	0.00496803	621.805	876.106
Trim2	0.287504	0.00498796	13876.2	16936.2
Ppip5k1	0.300981	0.00500431	4128.23	5085.9
Tcirg1	-0.372906	0.00501151	2046.78	1580.57
Sh3tc2	0.407689	0.00501932	1160.38	1539.32
Hck	-1.11509	0.0050239	245.65	113.407
Pcdhgc3	-0.422343	0.00502952	5742.19	4284.89
Plekhh1	0.337739	0.00505548	2107.9	2663.91
Nkrf	0.390468	0.00508429	1352.71	1773.15
Pcnx2	0.471583	0.00508735	2048.36	2840.32
Fam76a	-0.360456	0.00509138	2254.87	1756.36
Mest	0.392698	0.00509731	1352.7	1775.89
Rph3a	0.355782	0.00510368	3095.57	3961.34
Gstt2	-0.619986	0.00512189	518.255	337.217
Diaph2	-0.339023	0.00514079	3008.88	2378.75
Nrg3	0.502062	0.00514791	592.639	839.316
LOC108168936	-0.362827	0.00515004	2035.48	1582.87
Ppm1a	0.278061	0.00515217	7751.8	9399.56
4930522L14Rik	-0.447359	0.00515542	1150.88	844.039
Cyb5r3	-0.335577	0.00517752	4862.73	3853.55
Hmgcs1	0.326186	0.00517774	11996.9	15040.5
Ndufc1	0.429423	0.00519188	1104.77	1487.78
Dao	0.943846	0.00519523	114.626	220.501
Fam134b	0.314335	0.00521745	4881.48	6069.82
Strc	1.03598	0.00524943	242.808	497.879
Gng10	-0.505477	0.00526632	814.813	573.976
Vsx1	-1.49925	0.00528947	107.28	37.9491
E330009J07Rik	0.340065	0.0052913	2293.53	2903.18
Pik3c2b	0.335262	0.00530667	2250.05	2838.68
Aspn	-0.719726	0.00535145	364.363	221.246
Notch4	0.415608	0.00541806	1012.32	1350.3
Sbf1	0.290477	0.00543455	4982.2	6093.45
Tpgs2	0.356748	0.00544576	1804.11	2310.23
Igsf9b	0.307291	0.00545326	3355.34	4151.84
Dync1li2	0.260116	0.00546985	13395.1	16041.7
Anln	0.526727	0.00547453	3165.38	4560.22
Tceal6	0.703449	0.00547864	408.782	665.658
Ppm1h	0.283406	0.00551497	5993.41	7294.37
Cap2	0.401429	0.00553622	1133.5	1497.14
Tacc1	0.260996	0.00553851	13681.3	16394.4
Rasgef1b	0.347125	0.00556348	1915.57	2436.65
Thy1	0.412915	0.0055945	8910.64	11863.4
Tnk2	0.293327	0.00560205	4092.29	5014.95
Ulk1	0.319558	0.00561334	2668.99	3330.76
Asah2	0.301824	0.00562224	3762.22	4637.7
Slc22a17	0.278926	0.0056313	6854.5	8316.5
Fgfr1	-0.258543	0.00565795	20502.9	17139
Urgcp	0.313374	0.00565832	3166.97	3935.32
Zmym1	0.432369	0.00566285	914.824	1234.51
Cycs	0.371637	0.00566603	2267.46	2933.69
Kcnab3	0.557088	0.00566686	1741.62	2562.44
Itpr1	0.259842	0.00567747	18094.1	21665
Senp5	0.299409	0.00570599	3962.81	4876.79
Rps6ka2	0.319194	0.00571293	2698.47	3366.7
Ahnak2	-0.805143	0.00572007	2011.23	1151.04
Upk1b	-1.14532	0.00575112	163.929	74.1108
Zmat3	0.287561	0.00575853	4589.69	5602.07
Id2	-0.302692	0.00577837	4282.15	3471.7
Gm3325	-0.587322	0.00579184	563.613	375.128
Syt12	0.372348	0.00579458	1373.2	1777.55
Fcamr	-2.19957	0.00583873	54.0537	11.7676
Dysf	0.341813	0.00584278	2083.94	2641.08
Gimap4	-1.03105	0.00585051	251.508	123.076
Tmem106a	-0.805971	0.00585474	282.102	161.356
Tmem246	0.34178	0.00585571	2110.96	2675.26
Cd55b	-2.28377	0.00585636	50.4037	10.351
A530016L24Rik	1.66957	0.00586377	25.56	81.3116
Nek10	-1.04686	0.00586852	180.596	87.4125
Cd47	-0.285237	0.00587303	6535.51	5363.08
Dffa	0.400958	0.00588223	1136.51	1500.63
Purb	0.25564	0.00588804	17874.2	21339.4
Pydc3	-2.01345	0.00591058	63.8263	15.8085
Gpx8	-0.400105	0.00592815	1682.1	1274.7
Pgbd5	0.404112	0.00593405	1089.99	1442.36
Fes	-0.643521	0.00593509	483.335	309.406
Otof	0.692811	0.0059351	1861.67	3009.27
Adamts4	0.505178	0.00594615	551.42	782.63
Tmem88b	0.346332	0.0059549	1790.07	2275.76
D17Wsu92e	0.277649	0.00595857	6229.3	7551.26
Dnajc3	-0.263685	0.00596146	12620.1	10512
Snn	0.302843	0.00596201	3842.08	4739.48
Sept3	0.477831	0.00597068	3483.65	4851.5
Wdtc1	0.303562	0.00598775	3342.27	4124.98
Klf15	0.355369	0.00600255	3660.22	4682.57
Xkr7	1.02912	0.00602302	91.2007	186.12
Zdhhc8	0.321535	0.00604627	2690.02	3361.61
Zmpste24	-0.297822	0.00607418	4277.9	3479.99
Wif1	-0.564006	0.00608645	632.036	427.523
Slc5a8	-2.27718	0.00609997	51.4492	10.614
Sult1e1	1.66135	0.00612207	25.6891	81.2577
Zfp365	0.391361	0.00612226	1192.17	1563.69
Spon2	0.94797	0.00612357	109.885	211.985
Gal3st3	-0.475914	0.00614499	875.931	629.804
Clca3a2	-2.85965	0.00618254	111.432	15.3521
Lpar1	-0.311196	0.00619459	6320.95	5094.52
Gm2446	2.40459	0.00619701	8.79168	46.5506
Narf	0.337729	0.00621685	2044.61	2583.91
Gm12695	-2.44147	0.0062178	46.6366	8.58564
Mypop	0.443516	0.00624729	800.886	1089.14
Apln	0.735794	0.00628219	201.187	335.039
Stat4	-1.65245	0.00628377	89.3402	28.419
Cdc25b	-0.423868	0.00628873	1252.8	933.866
Hmox1	-0.528916	0.00628878	676.927	469.161
Wipf1	-0.368173	0.00630762	2021.63	1566.29
Cyba	-0.502826	0.00632654	834.45	588.891
Grip2	0.515912	0.00633449	515.731	737.442
Npepps	0.27015	0.00634455	8055.15	9713.97
Cd55	-1.15216	0.00635814	2917.86	1312.89
Zfp91	0.263587	0.00637355	9489.96	11392.3
Ppp4r4	-0.396091	0.00638476	1534.91	1166.4
Wscd2	-0.644771	0.00638537	1070.46	684.661
Eif5a2	0.329561	0.00640744	8978.52	11282.7
Ranbp9	0.299084	0.006414	3610.29	4441.96
Pllp	0.377306	0.00641654	3555.67	4618.51
Timeless	-0.725701	0.00642098	356.257	215.43
Cd22	-1.82497	0.00642715	129.568	36.5704
Prkaca	0.341146	0.00643097	5613.32	7110.75
Stxbp6	-0.310734	0.0064375	3374.96	2721
Cfap58	-3.38136	0.00649337	30.9783	2.9728
Nat8f4	-0.406977	0.00650046	1293.86	975.831
Sccpdh	0.30152	0.0065011	3570.26	4400.14
Hr	0.377662	0.00650699	1305.14	1695.68
Cyp2e1	-1.1742	0.00652355	141.146	62.5462
Ttyh2	0.408271	0.00653991	1821.18	2416.87
Slc22a21	-0.634958	0.00654257	470.582	303.036
Pcdhac2	0.401058	0.00654784	1110.62	1466.54
BC026585	-0.471961	0.00655655	857.59	618.309
Hmgcr	0.292404	0.00656808	4181.02	5120.4
Slco1c1	-0.261249	0.00657849	11585.6	9666.6
Sstr4	-0.567985	0.00658081	589.265	397.494
Muc1	-1.26981	0.00658661	121.976	50.5853
Pdia6	-0.274488	0.00659808	7847.52	6487.89
Pptc7	0.326721	0.00664866	2438.62	3058.41
Rap1gds1	0.324465	0.00668011	8426.14	10551.2
Ppa1	0.347131	0.00668446	1815.12	2308.88
Cd33	-1.29244	0.00671471	691.677	282.384
Hif1a	-0.355235	0.00673333	6855.13	5358.94
Rassf4	0.29078	0.00675421	3945.12	4826.07
H3f3b	-0.372357	0.00676335	18474.4	14271.8
P2ry13	-0.96713	0.00679587	364.791	186.599
Plekho2	-0.343059	0.00680666	2358.06	1859.02
Mpzl1	0.30025	0.00681241	3642.72	4485.49
Maneal	0.405307	0.00682063	1333.59	1766.17
Cltb	0.289242	0.00686707	4462.76	5453.49
Wdr49	-2.19602	0.00686885	55.373	12.0845
Lrp1	-0.294137	0.00688053	67058.7	54690.4
Ttbk2	0.340436	0.00688272	11875.8	15036.4
Hhip	-0.307106	0.00688955	6011.49	4858.85
Pyhin1	-1.13234	0.00690104	160.968	73.4294
Ankrd29	0.457115	0.00690438	882.235	1211.13
Mon1a	0.450795	0.00690476	768.367	1050.2
Ginm1	-0.345121	0.00691817	2236.7	1760.82
Gnai2	-0.272505	0.00697057	8206.04	6793.62
Phospho1	1.08753	0.00697603	77.4766	164.645
Nek5	-1.25316	0.00698701	122.994	51.5994
Ephb4	-0.319999	0.00699676	2997.62	2401.31
Kank1	0.28695	0.0070154	4303.33	5250.31
Atpaf1	0.394171	0.00702005	1175.88	1545.33
Traf3	0.33061	0.00706346	2215.15	2785.65
Stau2	0.310171	0.00706661	2933.22	3636.77
Polg	0.32421	0.0070761	2251.62	2818.98
Rnf43	-0.426215	0.0070822	1121.34	834.512
Tor4a	-0.436295	0.00710105	1149.18	849.277
Fbxo45	0.340247	0.00710262	1872.29	2370.27
Fgfbp1	-0.836679	0.00710918	849.766	475.81
Wdfy4	-0.998915	0.00714558	813.777	407.194
Mark4	0.350944	0.00722947	1648.17	2102.07
Rbm3	-0.33241	0.00724584	2512.28	1995.27
Pla2g4e	0.951064	0.0072569	103.138	199.397
Dcdc2b	0.659987	0.00726225	266.36	420.867
Msl3	0.310105	0.00726577	2812.89	3487.42
Rexo4	0.400415	0.00727073	1031.62	1361.62
Itga1	-0.372834	0.00727381	1718.67	1327.27
Cdr2l	0.33087	0.00730896	3317.26	4172.36
Kctd9	0.326558	0.00731662	2104.77	2639.43
Oxr1	0.257467	0.00735789	11508.6	13757.1
Pdyn	-2.25086	0.00735855	53.943	11.3334
Trim67	0.458502	0.00737568	1634.92	2246.57
Fam234a	0.311991	0.00739964	2816.15	3496.03
Samd12	-0.493626	0.00743961	1549.78	1100.71
Pcdhgb5	-0.453638	0.00743991	956.559	698.479
Sdcbp	-0.256602	0.00744887	10614.4	8884.83
Mertk	0.389323	0.00746009	3967.86	5197.03
Cmtm3	-0.447904	0.00751189	970.339	711.362
Kank2	-0.291273	0.00753632	4724.03	3860.39
Gpr37	0.35669	0.00754065	1447.72	1853.79
Syn1	0.427435	0.00755996	3327.18	4474.53
Prpsap1	0.342797	0.00757309	1752.36	2222.37
Clec3a	1.45462	0.00757502	49.2384	134.955
Gstm2	-0.394511	0.00759959	1393.05	1059.76
Sbspon	0.571797	0.00761272	372.715	553.994
Adgra2	-0.28049	0.00761666	5647.54	4649.68
Jmjd6	0.414459	0.00762837	918.123	1223.67
Tmem158	-0.99312	0.00766392	184.087	92.4834
Pcsk6	0.443201	0.00766424	2012.59	2736.35
Arsb	-0.31486	0.00768132	3327.81	2675.33
Gabrb1	-0.381757	0.00769759	1582.98	1214.94
Syt9	-0.760061	0.00770032	771.791	455.72
Lrfn1	0.546284	0.00770882	408.946	597.191
Klf13	0.260613	0.00772222	7367.96	8826.72
Gns	-0.265966	0.00774839	7861.89	6538.28
Hist2h2ac	-0.459505	0.00775494	964.659	701.534
Thbs3	-0.661355	0.00776934	401.082	253.598
Sgip1	0.295533	0.00776988	3256.66	3997.02
Nek6	-0.522403	0.00779023	697.859	485.857
Vtcn1	-1.92416	0.00783641	63.8447	16.8226
Dnajb1	0.357204	0.0078611	1447.77	1854.51
Erbb2ip	-0.253712	0.00786306	14348.1	12034.3
Fzd2	-0.364669	0.00787937	1813.71	1408.61
Kcna1	0.325264	0.00788394	49752.6	62334.7
Lvrn	-1.53996	0.00790738	87.8642	30.2161
Prrx2	-0.737013	0.00792395	336.247	201.742
Cygb	0.337374	0.00792539	1848.54	2335.54
Cacnb4	0.278952	0.00794753	5178.3	6282.9
Gpr155	0.283308	0.00795219	4320.91	5258.47
Rcn3	-0.338184	0.00796503	2342.51	1853.01
Coprs	0.663914	0.00797002	646.769	1024.72
Ifngr1	-0.377491	0.00797447	1944.75	1497.02
Rims2	0.33344	0.00797968	1859.72	2343.27
Tmem240	0.645791	0.00798777	275.912	431.691
Vamp8	-0.331736	0.00801204	2308.08	1833.95
Ndel1	0.276705	0.00804275	4678.37	5667.49
Spag6l	-1.12846	0.00807448	148.216	67.7945
Irx5	-0.393437	0.00811412	1344.03	1023.22
Rasal3	-0.981718	0.00812096	246.126	124.633
Rtl1	0.495613	0.00813092	811.7	1144.43
Ccdc162	-0.679097	0.00813139	379.48	237.007
Rapgef4	0.287986	0.00814875	4228.94	5163.26
Ccl27a	0.855967	0.00820794	309.46	560.114
Rsph1	-1.26721	0.00820835	118.941	49.4157
Il4ra	-0.435737	0.00821236	1049.4	775.842
Slc20a2	0.280561	0.00827307	3879.39	4712.17
Cluh	0.283335	0.00829159	3767.13	4584.62
Crabp1	1.83277	0.00830256	18.2167	64.8914
Kcnj13	-0.341262	0.00831072	1978.8	1561.97
Reep1	0.309703	0.00832301	3609.85	4474.23
Rai14	-0.320811	0.00835821	2858.44	2288.53
1700001O22Rik	-1.26996	0.00839168	114.651	47.5427
Clcn4	0.261167	0.00842092	7044.53	8442.5
Rtn2	0.503975	0.00842116	1056.42	1498.12
Pdlim4	-0.678676	0.00843063	374.302	233.841
Mctp1	-0.400499	0.00845538	1220.18	924.403
Ndrg1	0.24167	0.00846708	28197.2	33339.2
Kcnma1	0.26654	0.00846837	5841.64	7027.03
Unc79	0.366278	0.00850516	1386.17	1786.81
Eda2r	-1.33411	0.00853283	107.216	42.5257
Ceacam16	-0.614459	0.00853468	15460	10098.1
Ccdc158	-1.69111	0.00855733	73.5713	22.7841
Mal	0.333465	0.00856741	11570.4	14579.2
Lypd1	0.495245	0.00858312	6286.95	8861.84
Tmtc1	-0.256503	0.00862062	11038.8	9240.71
Cfl2	0.271549	0.00862255	5214.97	6295.01
Cmtm5	0.394305	0.00863232	1016.07	1335.43
Ccdc170	-1.12746	0.00864498	146.472	67.0434
Tmod4	0.760301	0.0086528	188.179	318.746
Csrnp2	0.445395	0.00873079	714.535	972.972
Arl3	0.342645	0.00877331	1647.23	2088.82
Olfml2a	-0.32422	0.00879076	2802.46	2238.41
Mvp	-0.35005	0.00882479	1940.85	1522.71
Rpl37a	-0.252406	0.00882971	9528.47	7999.1
Dhh	0.357842	0.00883632	1483.35	1900.92
Tmed3	-0.372026	0.00884907	1585.9	1225.42
Rltpr	0.445338	0.0088618	677.898	923.049
Pyroxd2	-0.667511	0.00887775	398.257	250.739
Pten	-0.251779	0.00888913	11687.5	9815.85
Gars	0.27041	0.00889319	5356.8	6461.11
S100a4	-0.866196	0.00890487	238.62	130.905
Itgb8	-0.294025	0.00891064	9277.08	7566.6
Apoc1	-1.53958	0.00894107	86.8279	29.8675
Fitm2	0.414902	0.00894649	892.862	1190.37
Smpx	0.529537	0.00897174	438.909	633.55
Gpc4	-0.368882	0.00899662	1676.24	1298.05
Rxfp3	-0.808337	0.00902563	265.032	151.344
Rapgef5	0.260136	0.00902893	6201.8	7427.22
Ccdc126	0.448533	0.0090301	701.909	957.861
Oas1g	-1.29783	0.00905747	113.498	46.164
Cldn9	-0.531682	0.00907068	2655.34	1836.83
Itgb2	-1.35537	0.00907958	1047.48	409.39
Tmem27	1.2792	0.00909469	45.6649	110.83
Pla2r1	-0.674292	0.00910305	360.294	225.775
Panx2	0.558536	0.00910338	2313.51	3407.27
Tbx18	-0.368485	0.00912904	3670.54	2843.19
Car3	-0.619611	0.00913486	8928.82	5811.29
Cnn3	-0.253105	0.00915126	11911.4	9994.74
Tm9sf2	-0.255494	0.00917229	9155.4	7669.48
Foxc1	-0.449053	0.00917938	9592.98	7027.09
Sema3c	-0.404636	0.00921677	1268.86	958.529
Mchr1	0.733098	0.00923709	184.373	306.465
Slitrk1	0.495731	0.00925375	1339.47	1888.7
Fam217b	0.570364	0.00928274	355.067	527.239
Agap3	0.290064	0.00933774	3360.64	4109.04
Ptprs	0.246299	0.00940443	12979.2	15395.4
Dlgap2	1.15336	0.00940692	81.1792	180.568
Zfp276	0.451321	0.00942548	1800.77	2462.18
BC048546	-0.702992	0.00942562	556.836	342.063
3110082I17Rik	-0.779351	0.00942643	275.453	160.487
Bod1	0.355549	0.00945911	1439.16	1841.37
Nr2f6	0.350964	0.00946111	1558.03	1987.14
Ccl27b	-2.58659	0.00949287	37.8081	6.29425
Hmgn5	-0.500833	0.00950502	720.137	508.92
Tnfrsf21	0.574817	0.00955634	3673.1	5471.04
Fam69b	0.582003	0.00957945	854.388	1278.96
B3gnt2	-0.282967	0.00959512	4430.17	3641.15
Ndufv1	0.34982	0.00960798	4198.06	5350.02
Wbp1l	0.279918	0.00960931	3808.78	4624.34
Clec4n	-2.5015	0.00962991	96.4465	17.0318
Csta1	-2.65233	0.00969114	37.8173	6.01533
Psme2	-0.448604	0.00969197	1190.25	872.154
Rpn2	-0.261619	0.00969285	6798.19	5670.71
Pik3r5	-0.954965	0.00972821	195.833	101.021
Fabp5	-0.548792	0.00975068	736.977	503.792
Tbx6	1.04255	0.00976999	76.0283	156.608
C1qtnf2	-0.914743	0.00977347	198.216	105.142
Stat6	-0.297844	0.00979042	3982.4	3239.55
Akr1b8	-0.945227	0.00980377	197.915	102.787
Ccdc108	-0.648747	0.0098282	390.273	248.93
Pik3cg	-0.699297	0.00983264	630.111	388.068
Dlat	0.281258	0.00984085	3923.49	4768.04
Vwa5b2	0.470197	0.00985742	563.591	780.741
Adam22	0.254419	0.00991287	8134.58	9703.38
Sh3bgrl	-0.258386	0.0099523	8124.47	6792.24
Eml4	0.292282	0.0100027	3087.61	3781.02
Gnl3l	0.254136	0.010014	8137.12	9704.5
Mpc2	0.542236	0.0101413	1939.73	2824.69
Thbs4	-1.13671	0.0101577	569.615	259.058
Cyp2j6	-0.31915	0.0101894	4986.59	3996.96
Gjb1	0.432809	0.0103159	1293.39	1745.89
Prdx6	-0.382894	0.0103204	8923.1	6843.11
Col4a1	0.2733	0.0103446	4056.25	4902.26
Grm8	0.501115	0.0103686	492.895	697.598
Ehd2	-0.592744	0.0104109	1899.06	1259.23
Scg5	0.31988	0.010422	2028.45	2531.96
Dst	0.349697	0.0104263	83306.9	106157
Kif1b	0.228367	0.0104743	42984.5	50356.7
Podxl2	0.291184	0.0104933	3007.65	3680.3
Ap1s2	0.303466	0.0105498	2375.13	2931.17
Gpat4	0.290407	0.0105567	3043.41	3722.05
Cdh3	0.801064	0.0105985	141.155	245.947
Ctnnbip1	0.401347	0.0106983	904.314	1194.36
Gm29779	-0.626903	0.0107138	587.066	380.164
Marcks	-0.373515	0.0107277	4067.46	3139.67
Sec63	-0.260152	0.0107437	7180.73	5995.91
Dcun1d2	0.329892	0.0107672	1716.52	2157.53
Lix1l	-0.328512	0.0107798	2231.52	1777.08
Ccl17	-2.14255	0.0107848	46.6274	10.5601
Hs3st5	0.576856	0.0107911	341.205	508.939
Atp5b	0.299609	0.0108151	37371.8	45997.6
Trim14	-0.694414	0.0108429	341.46	211.009
Atp5g1	0.306377	0.010874	2333.28	2885.33
Icosl	-0.427931	0.0108802	1026.46	762.996
Cxxc4	0.345958	0.010889	1427.11	1813.85
Fhod3	0.449939	0.0109103	1704.06	2327.71
Muc4	-2.31977	0.0109106	175.981	35.249
Arsi	-0.756057	0.010939	284.835	168.654
Egln2	0.288996	0.0109531	3245.76	3965.64
Shank1	0.365939	0.0109542	3652.49	4707.03
Vgf	0.682991	0.0109702	208.576	334.862
Lpar3	-0.691113	0.010984	325.959	201.891
Asb11	1.03573	0.0110074	77.9717	159.853
Sulf1	-0.293026	0.0110113	11195.9	9137.95
Kctd13	0.357528	0.0110118	1225.47	1570.11
Mast1	0.509118	0.011027	1812.81	2579.95
Commd9	0.520621	0.0110313	632.577	907.478
A2m	-0.465938	0.0110353	9614.7	6961.05
Dnajc28	0.510179	0.0111412	432.839	616.461
Hif3a	0.625259	0.0111716	644.262	993.766
Gabrg3	-1.99878	0.0111734	52.9713	13.254
Bex2	0.346384	0.011194	1449.64	1843.03
Zswim6	-0.317061	0.0112012	2498.18	2005.3
Esr2	1.01176	0.0112036	81.7849	164.908
Aldh1l2	-0.43901	0.0112127	910.596	671.692
Fbxw7	0.273716	0.0112429	4043.77	4888.59
LOC108168162	0.664161	0.0112751	223.564	354.271
Creld2	-0.357861	0.0112847	1472.67	1149.16
Zfp804a	0.402522	0.0112889	4796.53	6340.13
Stra6l	-3.32866	0.0113024	28.466	2.83334
Ttc3	0.231848	0.0113382	37336.4	43845.5
Ica1l	0.55852	0.0113401	360.661	531.166
Fam155a	0.346268	0.0113567	1461.93	1858.5
Tmem229a	0.277562	0.0114086	3872.78	4694.37
Il15	-0.715649	0.0114096	314.473	191.492
Lyn	-0.739997	0.0114164	1290.3	772.557
Diaph1	-0.274924	0.0114262	4733.01	3911.8
Usp53	0.274132	0.0114309	7664.2	9268.06
Lmod1	-0.791768	0.011435	738.221	426.423
Itgb1	-0.237222	0.0114521	16594.1	14078.1
Tesk2	0.416794	0.0114523	1279.17	1707.64
Cerkl	-1.2329	0.0114985	117.219	49.8721
Sdk2	0.326467	0.0115075	1665.25	2088.13
Gm12185	-1.47417	0.011521	85.2597	30.6883
Ctgf	-0.273127	0.0115344	4436.76	3671.53
Rap1b	-0.27997	0.0115376	4584.94	3776.19
Relt	0.523302	0.0115438	422.205	606.81
Pcgf5	-0.338533	0.0115724	1933.6	1529.18
Cpne2	-0.624722	0.0116194	517.638	335.711
Grsf1	0.269403	0.011636	4508.19	5433.76
Spag17	-1.3681	0.0116456	96.1423	37.2456
Ttc12	-0.543011	0.0116766	568.693	390.315
Ndufc2	0.297489	0.011681	2769.92	3404.24
Pls3	-0.254623	0.0117158	6816.12	5713.31
Bri3bp	0.282313	0.0117241	3470.21	4220.28
Ddo	-0.533545	0.0117278	881.228	608.801
Crb2	-0.543794	0.01176	607.641	416.82
Slc30a6	-0.515089	0.0117682	656.732	459.548
Urm1	0.377343	0.011782	1030.71	1338.84
Gm29801	2.08201	0.0118222	11.8359	50.113
Atg4d	0.375222	0.0118762	1021.19	1324.52
Rps6ka1	-0.336714	0.011878	2365.65	1873.22
Klrk1	-2.19409	0.0118842	48.4971	10.5981
Zbtb20	-0.222225	0.011886	96784.2	82967.5
Cebpd	-0.432544	0.0118873	964.707	714.804
Lmna	-0.288159	0.0118985	3760.18	3079.39
Atp5k	0.635227	0.0119021	401.03	622.872
Myrf	0.38229	0.0119099	1523.81	1986.15
Nid1	-0.32268	0.0119352	8605.24	6880.61
Sc5d	0.27307	0.0119361	3734.61	4512.82
Dnajb9	-0.510494	0.011992	3543.44	2487.43
Samd5	0.395582	0.0119971	876.106	1152.49
Muc15	-0.391519	0.0120264	1132.81	863.568
Ankrd34a	0.528961	0.0120338	400.329	577.631
Bmp7	-0.305888	0.012064	2951.43	2387.54
Josd2	0.333686	0.0120863	1531.09	1929.52
Adam23	0.474377	0.0121268	15431.4	21439.2
Kras	0.247665	0.0121409	7492.45	8895.66
Ndufab1	0.312662	0.012155	1953.5	2426.24
Lgals1	-0.530363	0.0121553	2532.3	1753.32
Kcnk10	0.597489	0.0122484	289.332	437.782
Gfpt2	-0.419587	0.0122857	1007.77	753.444
Slc35f4	-1.49948	0.0123072	78.6051	27.8011
Tom1l2	0.239741	0.0123358	10945	12923.7
B930041F14Rik	0.356186	0.0123951	1247.49	1596.84
Adam32	-1.5214	0.0123954	80.3181	27.9786
Rbp4	-1.3654	0.0123972	573.668	222.656
Gdap1l1	0.381457	0.0124086	1007.92	1312.97
Eml2	0.274794	0.012434	3635.66	4398.5
Tagap	-0.652511	0.0124367	370.055	235.419
Tifab	-0.803727	0.0124416	289.712	165.967
Tcf20	0.263667	0.0125094	14174.9	17017.3
Dok7	0.458803	0.0125175	566.759	778.954
Fam47e	-2.90313	0.0125252	30.8677	4.12644
Msn	-0.612931	0.0126288	6766.48	4424.38
Rusc1	0.285184	0.0126718	3001.15	3657.09
Cd2ap	-0.255845	0.0126737	6713.59	5622.61
Cep83	0.323467	0.0126753	1727.8	2162.06
Rhbdd3	0.535797	0.0126785	371.361	538.379
Abhd12	0.294236	0.0127049	7378.1	9047.29
Cacna1e	0.284631	0.0127243	2927.98	3566.57
Igfbp7	-0.344225	0.0127283	1760.75	1387
Eps8l3	0.442712	0.0127305	828.817	1126.49
Klhl3	0.53242	0.0127318	385.191	557.122
Cfap43	-0.442411	0.0127574	865.035	636.583
Otub1	0.274327	0.0127722	3827.15	4628.66
Ndufaf2	0.61738	0.012829	254.232	390.014
Prrg4	-0.389019	0.0128299	1129.64	862.646
Pja1	0.273765	0.0128418	3697.09	4469.63
Vat1	-0.40161	0.0128539	5699.35	4314.49
Sgf29	0.44399	0.0128568	640.004	870.636
Tc2n	-0.727921	0.0128723	280.195	169.174
[truncated: 15,902 more rows]

## Sheet: statistics
3.1 SGN Degeneration Established by Cochlear Sensory Epithelial Ablation
ABR statistics
group	freq	mean	se
WT-D30	4	93.75	1.82981
WT-NS	4	47	3.39116
WT-D30	8	78.125	2.48881
WT-NS	8	26	2.91548
WT-D30	11	67.5	3.13392
WT-NS	11	11	1
WT-D30	16	70	3.13392
WT-NS	16	13	1.22474
WT-D30	22	81.875	2.82487
WT-NS	22	24	3.67423
WT-D30	32	93.75	2.45495
WT-NS	32	46	3.67423
3.3 Tlr2/4 DKO Mice Has Auditory Advantage in SGN Degeneration
ABR statistics
group	freq	mean	se
DKO-D30	4	85	2.23607
DKO-NS	4	43.3333	4.40959
WT-D30	4	95	2.23607
WT-NS	4	50	2.88675
DKO-D30	8	68	2.54951
DKO-NS	8	26.6667	4.40959
WT-D30	8	80	2.88675
WT-NS	8	25	2.88675
DKO-D30	11	60	1.58114
DKO-NS	11	13.3333	1.66667
WT-D30	11	70	3.65148
WT-NS	11	10	0
DKO-D30	16	57	2
DKO-NS	16	11.6667	1.66667
WT-D30	16	72.5	3.59398
WT-NS	16	13.3333	1.66667
DKO-D30	22	73	5.38516
DKO-NS	22	23.3333	3.33333
WT-D30	22	82.5	3.81881
WT-NS	22	23.3333	6.00925
DKO-D30	32	92	5.14782
DKO-NS	32	41.6667	4.40959
WT-D30	32	93.3333	3.07318
WT-NS	32	48.3333	4.40959
